# Supplementary material for: Highly secreted tryptophanyl tRNA synthetase 1 as a potential theranostic target for hypercytokinemic severe sepsis
Source: EMBO Mol Med. 2023 Dec 14;16(1):40–63. doi: 10.1038/s44321-023-00004-y (PMC10883277; doi:10.1038/s44321-023-00004-y)
Supplement: Supplementary file 7 — Source Data Fig. 1 [file 44321_2023_4_MOESM7_ESM.zip]

Archive with 7 entries (7 files):
- 3B/Figure 3B - RNA-seq cytokine levels (normalized TPM).xlsx
- 3C/Figure 3C - RNA-seq chemokine levels (normalized TPM).xlsx
- 3D/Figure 3D - cellular component (gene ontology).xlsx
- 3E/Figure 3E - biological processes (gene ontology).xlsx
- 3F/Figure 3F - Gene set enrichment analysis.xlsx
- 3G/Figure 3G - Ingenuity pathway analysis.xlsx
- 3H/Figure 3H - transcription factor (TRRUST).xlsx
