# Supplementary material for: Highly secreted tryptophanyl tRNA synthetase 1 as a potential theranostic target for hypercytokinemic severe sepsis
Source: EMBO Mol Med. 2023 Dec 14;16(1):40–63. doi: 10.1038/s44321-023-00004-y (PMC10883277; doi:10.1038/s44321-023-00004-y)
Supplement: Supplementary file 7 — Source Data Fig. 1 [file 44321_2023_4_MOESM7_ESM.zip › 3B/Figure 3B - RNA-seq cytokine levels (normalized TPM).xlsx]

## Sheet: Sheet1
	IL1A	IL1B	IL1RN	IL2RA	IL6	IL12B	OSM	TREM1	S100A8	S100A9	TNF	IFNG
Control	0.035	8.08	2.705	1.34	0	0.005	0.5	0.002304	21.235	72.985	7.765	0.03
	1.135	53.25	2.59	1.485	0.495	0.05	3.93	0.02921	102.16	253.91	5.19	0.22
WARS1	70.12	1668.86	18.635	12.83	39.355	5.58	2.935	0.475	121.025	626.6	52.55	40.245
	44.54	1847.64	41.6	9.465	21.09	0.145	33.84	2.72	288.265	928.87	5.05	0.155
	82.365	2679.52	26.435	8.505	59.07	2.415	8.52	1.01	192.955	767.52	9.525	0.73
