# Supplementary material for: Highly secreted tryptophanyl tRNA synthetase 1 as a potential theranostic target for hypercytokinemic severe sepsis
Source: EMBO Mol Med. 2023 Dec 14;16(1):40–63. doi: 10.1038/s44321-023-00004-y (PMC10883277; doi:10.1038/s44321-023-00004-y)
Supplement: Supplementary file 7 — Source Data Fig. 1 [file 44321_2023_4_MOESM7_ESM.zip › 3C/Figure 3C - RNA-seq chemokine levels (normalized TPM).xlsx]

## Sheet: Sheet1
	CXCL1	CXCL2	CXCL3	CXCL5	CXCL6	CXCL8	CXCL13	CCL1	CCL2	CCL3	CCL4	CCL7	CCL19	CCL20
Control	0.14	0.185	0.815	1.115	0	12.81	0	0.99	2.92	17.16	50.885	0	0.31	0.38
	3.635	3.31	2.625	21.775	0.16	54.995	0.265	0.645	35.825	15.165	24.795	0.385	0.285	0.3
WARS1	468.55	44.11	149.46	591.29	16.59	2937.14	6.75	231.325	411.985	432.855	452.315	35.075	8.285	15.415
	324.61	68.505	133.99	1718.2	0.92	4062.36	7.775	6.81	511.715	423.42	442.395	17	6.5	48.255
	511.345	91.74	164.4	1039.69	7.725	4891.31	4.7	158.58	565.76	502.325	356.075	15.24	3.41	43.745
