# Supplementary material for: Highly secreted tryptophanyl tRNA synthetase 1 as a potential theranostic target for hypercytokinemic severe sepsis
Source: EMBO Mol Med. 2023 Dec 14;16(1):40–63. doi: 10.1038/s44321-023-00004-y (PMC10883277; doi:10.1038/s44321-023-00004-y)
Supplement: Supplementary file 7 — Source Data Fig. 1 [file 44321_2023_4_MOESM7_ESM.zip › 3D/Figure 3D - cellular component (gene ontology).xlsx]

## Sheet: Sheet1
	log(p-value)	Enrichment score	Gene size
Extracellular space	16.3534	3.04519	70
Extracellular region	10.0266	2.36576	65
Cell surface	8.40358	3.45966	32
Plasma membrane	8.35461	1.64945	116
Integral component of membrane	7.81908	2.27766	55
Proteinaceous extracellular matrix	4.23216	3.49839	16
Focal adhesion	3.8622	2.84748	19
Extracellular matrix	3.23936	2.9695	15
Cytoplasmic vesicle	2.14694	2.74289	11
Extracellular exosome	1.60649	1.29245	62
