# Supplementary material for: Highly secreted tryptophanyl tRNA synthetase 1 as a potential theranostic target for hypercytokinemic severe sepsis
Source: EMBO Mol Med. 2023 Dec 14;16(1):40–63. doi: 10.1038/s44321-023-00004-y (PMC10883277; doi:10.1038/s44321-023-00004-y)
Supplement: Supplementary file 7 — Source Data Fig. 1 [file 44321_2023_4_MOESM7_ESM.zip › 3E/Figure 3E - biological processes (gene ontology).xlsx]

## Sheet: Sheet1
	log(p-value)	Enrichment score	Gene size
Inflammatory response	25.3125	6.9957	48
Neutrophil chemotaxis	14.7734	15.0646	18
Chemokine-mediated signaling	12.953	13.2257	17
Monocyte chemotaxis	12.5757	18.4123	14
Immune response	11.1823	4.32973	33
Cellular response to interleukin-1	10.5608	11.6698	15
Chemotaxis	9.20292	7.69694	17
Extracellular matrix disassembly	9.03725	10.1752	14
Cell-cell signaling	8.13434	4.78429	22
Lymphocyte chemotaxis	7.63311	17.7547	9
