# Supplementary material for: Highly secreted tryptophanyl tRNA synthetase 1 as a potential theranostic target for hypercytokinemic severe sepsis
Source: EMBO Mol Med. 2023 Dec 14;16(1):40–63. doi: 10.1038/s44321-023-00004-y (PMC10883277; doi:10.1038/s44321-023-00004-y)
Supplement: Supplementary file 7 — Source Data Fig. 1 [file 44321_2023_4_MOESM7_ESM.zip › 3F/Figure 3F - Gene set enrichment analysis.xlsx]

## Sheet: Sheet1
	log(FDR q-value)	Normalized enrichment score	Gene size
Cytokine receptor signaling	3	2.7	173
JAK-STAT signaling	3	2.4	100
Chemokine signaling	3	2.2	151
NOD-like receptor signaling	3	2.2	56
Toll-like receptor signaling	2.17996	2	85
Gap junction	1.30416	1.8	60
Cytosolic DNA sensing	1.22863	1.7	40
p53 signaling	1.15045	1.7	58
Tryptophan metabolism	1.0651	1.6	25
Apoptosis	1.04444	1.6	80
