# Supplementary material for: Highly secreted tryptophanyl tRNA synthetase 1 as a potential theranostic target for hypercytokinemic severe sepsis
Source: EMBO Mol Med. 2023 Dec 14;16(1):40–63. doi: 10.1038/s44321-023-00004-y (PMC10883277; doi:10.1038/s44321-023-00004-y)
Supplement: Supplementary file 7 — Source Data Fig. 1 [file 44321_2023_4_MOESM7_ESM.zip › 3G/Figure 3G - Ingenuity pathway analysis.xlsx]

## Sheet: Sheet1
	log(p-value)	Z-score	Gene ratio
PRRs in recognition of bacteria	6.46	1	0.107
TREM1 signaling	5.53	3	0.147
IL-8 signaling	4.96	1	0.0837
STAT3 pathway	3.75	2.5	0.0889
IL-6 signaling	3.05	2.5	0.0791
Acute phase response	2.66	2.5	0.067
Leukocyte extravasation signaling	2.06	2.5	0.0563
NF-κB signaling	1.62	1.5	0.0526
Toll-like receptor signaling	1.35	2	0.0658
GM-CSF signaling	1.2	1	0.0595
