# Supplementary material for: Highly secreted tryptophanyl tRNA synthetase 1 as a potential theranostic target for hypercytokinemic severe sepsis
Source: EMBO Mol Med. 2023 Dec 14;16(1):40–63. doi: 10.1038/s44321-023-00004-y (PMC10883277; doi:10.1038/s44321-023-00004-y)
Supplement: Supplementary file 7 — Source Data Fig. 1 [file 44321_2023_4_MOESM7_ESM.zip › 3H/Figure 3H - transcription factor (TRRUST).xlsx]

## Sheet: Sheet1
	RELB	NFKB2	REL	IRF1	STAT1	STAT4	NFKB1	JUNB	FOS	JUN
-log(FDR)	13.2596	9.88273	9.87289	8.86646	8.86646	8.86646	8.86646	6.82102	6.82102	3.88941
