# Supplementary material for: Highly secreted tryptophanyl tRNA synthetase 1 as a potential theranostic target for hypercytokinemic severe sepsis
Source: EMBO Mol Med. 2023 Dec 14;16(1):40–63. doi: 10.1038/s44321-023-00004-y (PMC10883277; doi:10.1038/s44321-023-00004-y)
Supplement: Supplementary file 8 — Source Data Fig. 2 [file 44321_2023_4_MOESM8_ESM.zip]

Archive with 7 entries (7 files):
- 5B/Figure 5B - WARS1 levels1.xls
- 5C/Figure 5C - IL-6 mRNA expression (whole blood).xls
- 5D/Figure 5D - CXCL8 mRNA expression (whole blood).xls
- 5E/Figure 5E - TNF-a mRNA expression (whole blood).xls
- 5F/Figure 5F - IL-6 levels (plasma).xls
- 5G/Figure 5G - CXCL8 levels (plasma).xls
- 5H/Figure 5H - TNF-a levels (plasma).xls
