# Supplementary material for: Highly secreted tryptophanyl tRNA synthetase 1 as a potential theranostic target for hypercytokinemic severe sepsis
Source: EMBO Mol Med. 2023 Dec 14;16(1):40–63. doi: 10.1038/s44321-023-00004-y (PMC10883277; doi:10.1038/s44321-023-00004-y)
Supplement: Supplementary file 8 — Source Data Fig. 2 [file 44321_2023_4_MOESM8_ESM.zip › 5B/Figure 5B - WARS1 levels1.xls]

## Sheet: Sheet1
Time (h)	LPS + PBS					LPS + anti-WARS1 MAb
0	1.93	2.43	3.4	10.5	12.2	1.54	2.1	1.84	19.5	19.5
0.5	21.64	13.23	16.03	37.4	79	0.7	0.9	0.71	2.5	18.1
1	30.27	12.73	22.97	68.4	82.3	0.7	0.66	0.64	3	2.5
2	38.24	18.65	27.93	99.9	101	0.7	0.66	0.64	2.2	1.2
4	15.75	20.52	31.32	119.8	82.9	0.66	0.62	0.63	2	1.2
8	25.57	15.48	17.17	56.2	23.9	0.63	0.61	0.61	1.5	1.3
12	25.92	9.19	11.17	32.6	12.7	0.62	0.61	0.62	1.5	1.3
24	4.89	64.63	9.5	50.1	6.2	0.62	0.62	0.67	1.4	1.3
