# Supplementary material for: Highly secreted tryptophanyl tRNA synthetase 1 as a potential theranostic target for hypercytokinemic severe sepsis
Source: EMBO Mol Med. 2023 Dec 14;16(1):40–63. doi: 10.1038/s44321-023-00004-y (PMC10883277; doi:10.1038/s44321-023-00004-y)
Supplement: Supplementary file 8 — Source Data Fig. 2 [file 44321_2023_4_MOESM8_ESM.zip › 5C/Figure 5C - IL-6 mRNA expression (whole blood).xls]

## Sheet: Sheet1
Time (h)	LPS + PBS					LPS + anti-WARS1 MAb
0	1	1	1	1	1	1	1	1	1	1
0.5	1.2	4.71	2.63	1.4	1.95	0.66	0.35	0.87	0.77	25.46
1	9.85	26.82	21.48	3.2	0.94	1.26	1.55	3.53	6	8.37
2	36.25	29.96	4.18	33.36		6.3	5.26	7.41	14.17
4	40.5	88.03	30.7	21.19		9.16	2.69	1.56	1.67	35.26
8	4.56	8.66	25.81	6.92	10.82	5.43	1.6	2.27	0.19	14.83
12	2.11	11.92	17.75	4.17	0.18	11.24	1.54	1.48	0.77	5.24
24	0.97	1.55	0.94	0.7	0.34	0.18	0.79	0.27	0.42	2.14
