# Supplementary material for: Highly secreted tryptophanyl tRNA synthetase 1 as a potential theranostic target for hypercytokinemic severe sepsis
Source: EMBO Mol Med. 2023 Dec 14;16(1):40–63. doi: 10.1038/s44321-023-00004-y (PMC10883277; doi:10.1038/s44321-023-00004-y)
Supplement: Supplementary file 8 — Source Data Fig. 2 [file 44321_2023_4_MOESM8_ESM.zip › 5D/Figure 5D - CXCL8 mRNA expression (whole blood).xls]

## Sheet: Sheet1
Time (h)	LPS + PBS					LPS + anti-WARS1 MAb
0	1	1	1	1	1	1	1	1	1	1
0.5	3.26	9.75	21.78	19.9	1.41	4.64	7.57	2.72	3.78	5.5
1	3.63	3.63	10.56	6.66	6.32	2.09	4.84	1.34	3.88	22.86
2	1.8	3.68	2.6	2.71		0.98	3.33	0.99	0.73	1.11
4	4.96	3.9	5.12	3.89		3.39	1.47	0.57	2.52	1.91
8	3.05	3	4.14	6.06	1.05	2.51	1.98	1.08	2.03	0.93
12	2.3	2.29	2.66	4.45	0.75	2.77	2.01	1.16	4.23	4.38
24	1.25	1.74	1.18	1.98	0.54	0.68	0.62	0.47	1.65	1.56
