# Supplementary material for: Highly secreted tryptophanyl tRNA synthetase 1 as a potential theranostic target for hypercytokinemic severe sepsis
Source: EMBO Mol Med. 2023 Dec 14;16(1):40–63. doi: 10.1038/s44321-023-00004-y (PMC10883277; doi:10.1038/s44321-023-00004-y)
Supplement: Supplementary file 8 — Source Data Fig. 2 [file 44321_2023_4_MOESM8_ESM.zip › 5E/Figure 5E - TNF-a mRNA expression (whole blood).xls]

## Sheet: Sheet1
Time (h)	LPS + PBS					LPS + anti-WARS1 MAb
0	1	1	1	1	1	1	1	1	1	1
0.5	2.81	25.46	27.67	5.82	5.46	8.25	2.8	1.22	5.12	3.04
1	1.52	3.33	9	1.82	3.23	1.54	1.62	2.45	3.07	17.75
2	0.69	3.23	1.24	0.55		0.53	1.05	0.65	0.58	1.8
4	0.82	0.41	0.62	0.1		1.4	1	1.05	0.34	0.39
8	0.64	0.63	1.23	0.18	0.27	1.93	1.46	1.35	0.38	1.27
12	0.65	1.24	1.46	0.31	0.19	4.72	1.2	1.49	0.61	1.42
24	0.62	0.86	0.83	0.31	0.27	0.94	2.08	1.83	0.94	1.44
