# Supplementary material for: Highly secreted tryptophanyl tRNA synthetase 1 as a potential theranostic target for hypercytokinemic severe sepsis
Source: EMBO Mol Med. 2023 Dec 14;16(1):40–63. doi: 10.1038/s44321-023-00004-y (PMC10883277; doi:10.1038/s44321-023-00004-y)
Supplement: Supplementary file 8 — Source Data Fig. 2 [file 44321_2023_4_MOESM8_ESM.zip › 5F/Figure 5F - IL-6 levels (plasma).xls]

## Sheet: Sheet1
Time (h)	LPS + PBS					LPS + anti-WARS1 MAb
0	0	0	0	0	0	0	0	0	10.6	0
0.5	2.76	7	4.88	0	0	11.24	13.36	4.88	0	0
1	14.21	4.88	1.48	14.64	6.3	18.45	67.24	22.7	3.9	57.1
2	616.64	353.61	510.58	953.57	280.71	561.48	739.67	979.36	263.2	579.6
4	746.03	1102.39	350.29	233.57		712.09	784.21	1272.09	446.1	663.9
8	29.06	14.21	319.67	0	0	29.06	16.33	124.52	94.7	256.8
12	1.48	13.36	29.06	0	0	11.24	11.24	7.85	7.9	8.4
24	7	9.12	1.24	0	0	7	13.36	9.12	0	0
