# Supplementary material for: Highly secreted tryptophanyl tRNA synthetase 1 as a potential theranostic target for hypercytokinemic severe sepsis
Source: EMBO Mol Med. 2023 Dec 14;16(1):40–63. doi: 10.1038/s44321-023-00004-y (PMC10883277; doi:10.1038/s44321-023-00004-y)
Supplement: Supplementary file 8 — Source Data Fig. 2 [file 44321_2023_4_MOESM8_ESM.zip › 5G/Figure 5G - CXCL8 levels (plasma).xls]

## Sheet: Sheet1
Time (h)	LPS + PBS			LPS + anti-WARS1 MAb
0	0	0	0	0	0	0
0.5	0.23016	0.59829	0.39575	0.001	0.035	1.84611
1	0.34733	0.53989	0	0.16833	0.81833	0.17389
2	1.5586	3.68265	0.98686	0.54611	0.67944	1.735
4	1.01627	1.13616	0.07544	0.16833	0.44056	0.285
8	0.12945	0.46377	0.1131	0.001	0.001	0.11278
12	0.1131	0.02801	0.13493	0.001	0.001	0.05722
24	0.09688	0.04369	0.02801	0.001	0.001	0.05722
