# Supplementary material for: Highly secreted tryptophanyl tRNA synthetase 1 as a potential theranostic target for hypercytokinemic severe sepsis
Source: EMBO Mol Med. 2023 Dec 14;16(1):40–63. doi: 10.1038/s44321-023-00004-y (PMC10883277; doi:10.1038/s44321-023-00004-y)
Supplement: Supplementary file 8 — Source Data Fig. 2 [file 44321_2023_4_MOESM8_ESM.zip › 5H/Figure 5H - TNF-a levels (plasma).xls]

## Sheet: Sheet1
Time (h)	LPS + PBS					LPS + anti-WARS1 MAb
0	0.00072	0	0	0.00109	0.00133	0.00092	0.00107	0	0.0011	0.0156
0.5	0.66839	3.04192	1.62775	4.19394	6.42121	0.10892	0.57452	0.21191	4.6061	0.0721
1	86.2209	25.7956	120.33	133.818	151.327	51.2578	1.6913	62.216	116.303	89.2727
2	30.9936	3.24318	97.756	112.596	114.519	69.1295	35.7347	54.6173	48	81.3636
4	0.14885	0.02029	0.08343	0.01848	0.49394	0.04727	0.06535	0.42964	0.0196	0.3203
8	0.00653	0.00795	0.01062	0.03685	0.07721	0.00329	0	0.0127	0.0076	0.0184
12	0.00262	0.00689	0.00611	0.00079	0.00097	0.00154	0.00131	0.00481	0.001	0.0047
24	0	0.00118	0.0021	0.00576	0.00097	0	0.00112	0	0	0.0013
