# Supplementary material for: Highly secreted tryptophanyl tRNA synthetase 1 as a potential theranostic target for hypercytokinemic severe sepsis
Source: EMBO Mol Med. 2023 Dec 14;16(1):40–63. doi: 10.1038/s44321-023-00004-y (PMC10883277; doi:10.1038/s44321-023-00004-y)
Supplement: Supplementary file 9 — Source Data Fig. 3 [file 44321_2023_4_MOESM9_ESM.zip]

Archive with 19 entries (11 files):
- EMM-2023-18106_Figure_Source_Data_files_1/1A/
- EMM-2023-18106_Figure_Source_Data_files_1/1A/Figure 1A - WARS1 levels.xls
- EMM-2023-18106_Figure_Source_Data_files_1/1B/
- EMM-2023-18106_Figure_Source_Data_files_1/1B/Figure 1B - WARS1 levels.xls
- EMM-2023-18106_Figure_Source_Data_files_1/1C/
- EMM-2023-18106_Figure_Source_Data_files_1/1C/Figure 1C - survival rate.xls
- EMM-2023-18106_Figure_Source_Data_files_1/1D/
- EMM-2023-18106_Figure_Source_Data_files_1/1D/Figure 1D - Correlation CCL3(MIP-1a).xls
- EMM-2023-18106_Figure_Source_Data_files_1/1D/Figure 1D - Correlation CXCL8(IL8).xls
- EMM-2023-18106_Figure_Source_Data_files_1/1D/Figure 1D - Correlation IFN-g.xls
- EMM-2023-18106_Figure_Source_Data_files_1/1D/Figure 1D - Correlation TNF-a.xls
- EMM-2023-18106_Figure_Source_Data_files_1/1E/
- EMM-2023-18106_Figure_Source_Data_files_1/1E/Figure 1E - absolute neutrophil count.xls
- EMM-2023-18106_Figure_Source_Data_files_1/1F/
- EMM-2023-18106_Figure_Source_Data_files_1/1F/Figure 1F - absolute monocyte count.xls
- EMM-2023-18106_Figure_Source_Data_files_1/1G/
- EMM-2023-18106_Figure_Source_Data_files_1/1G/Figure 1G - lactate levels.xls
- EMM-2023-18106_Figure_Source_Data_files_1/1H/
- EMM-2023-18106_Figure_Source_Data_files_1/1H/Figure 1H - total SOFA score.xls
