# Supplementary material for: Highly secreted tryptophanyl tRNA synthetase 1 as a potential theranostic target for hypercytokinemic severe sepsis
Source: EMBO Mol Med. 2023 Dec 14;16(1):40–63. doi: 10.1038/s44321-023-00004-y (PMC10883277; doi:10.1038/s44321-023-00004-y)
Supplement: Supplementary file 9 — Source Data Fig. 3 [file 44321_2023_4_MOESM9_ESM.zip › EMM-2023-18106_Figure_Source_Data_files_1/1A/Figure 1A - WARS1 levels.xls]

## Sheet: Sheet1
Healthy controls	ICU-controls	Sepsis	Septic shock
15.5	26.025	22.55	103.05
7.88	39.3725	72.7	136.05
10.83	30.57	12.18	25.33
2.98	28.9275	102.95	47.35
10.93	31.195	27.08	42.83
16.7	16.6575	25.48	106.3
13.93	8.7875	34.25	105.85
0.95	13.9475	72.38	151.23
6.28	25.2875	13.38	82.6
12.48	19.1175	51.8	37.95
24.4	25.25	133.18	379.93
13.25	25.565	323.78	128.8
14.5	43.4325	44.58	31.7
14.48	19.895	38.48	33.55
6.28	34.4125	259.1	79.13
13.28	52.7175	75.58	40.8
10.93	57.67	6.25	6.4
15.03	32.375	70.25	70.3
4	24.695	507.2	42.73
6.98	56.945	45.45	54.5
15.93	15.27	425.6	166.78
10.9	23.315	26.05	16.75
17.13	24.115	29.2	91
11.28	25.5725	19.6	30.23
18.08	25.3875	86.33	62.48
28.63	20.585	16.03	33.88
23.6	44.9775	53.3	118.7
15.18	16.375	34.48	586.68
17.68	20.9475	81.28	618.8
15.83	39.515	23.25	11.45
19.13		24.58	78.2
26.38		166.1	640.25
31.28		15.6	52.5
10.03		295.78	155
23.73		107.28	18.1
28.4		129.13	81.73
24.73		64.45	75.1
17.28		7.93	326.25
17.8		4.75	64.18
20.15		49.7	19.45
21.93		27.5	128.3
24.48		14.93	461.68
30.4		31.25	24.38
19.73		50.58	265.88
16.75		34.88	460.25
21.93		9.18	374.38
20.03		89.23	80.18
31.03		22.13	64.38
20.65		38.28	143
17.15		19.7	53.63
13.3		17.28	296.1
12.78		12.83	51.35
12.63		14.53	61.68
18.7		140.9	109.38
		103.53	14.53
		230.05	156.48
		40.98	19.6
		40.18	513.73
		63.65	13.03
		102.83	25.8
		59.03	290.18
		36.08	934.48
		19.68	80.43
		164.55	9.15
		25.05	35.1
		101.13	838.85
		8.6	503.58
		63.05	11.95
		254.38	30.3
		99.33	253.58
		58.28	107.03
		4.85	28.65
		84.6	132.08
		560.43	153.48
		343.95	343.9
		80.85	72.48
		84.18	104.15
		238.8	94.25
		117.55	84.33
		12.73	84.08
		95.95	46.1
		53.28	45.03
		90.7	275.55
		24.98	81.73
		13.5	184.2
		23.55	1164.25
		79.73	835.18
		75.65	166.9
		107.13	1152.58
		42.03
		751.13
		132.2
		9.45
		15.65
		260.78
		1.9
		30.05
		46.35
		40.03
		965.5
