# Supplementary material for: Highly secreted tryptophanyl tRNA synthetase 1 as a potential theranostic target for hypercytokinemic severe sepsis
Source: EMBO Mol Med. 2023 Dec 14;16(1):40–63. doi: 10.1038/s44321-023-00004-y (PMC10883277; doi:10.1038/s44321-023-00004-y)
Supplement: Supplementary file 9 — Source Data Fig. 3 [file 44321_2023_4_MOESM9_ESM.zip › EMM-2023-18106_Figure_Source_Data_files_1/1B/Figure 1B - WARS1 levels.xls]

## Sheet: Sheet1
Survivors	Non-survivors
81.28	75.65
82.6	81.73
70.25	838.85
19.7	1164.25
16.03	290.18
6.25	19.45
507.2	132.08
45.45	374.38
80.85	640.25
49.7	934.48
103.53	1152.58
102.95	461.68
84.6	64.38
75.58	156.48
79.13	253.58
128.8	64.18
34.25	143
44.58	94.25
16.75	25.8
40.18	52.5
51.8	503.58
259.1	343.9
23.25	13.5
34.48	155
91	53.28
22.55	965.5
12.18	24.38
99.33	132.2
103.05	107.03
42.73	72.48
4.75	166.9
25.33	296.1
59.03	81.73
40.8	12.73
9.18	46.1
133.18	24.98
14.93	460.25
107.28	184.2
89.23	46.35
50.58	61.68
86.33	23.55
586.68	275.55
70.3	835.18
7.93	80.43
17.28	11.95
15.6	30.05
101.13	30.3
254.38	128.3
38.28	513.73
58.28	84.08
25.05	19.6
30.23	153.48
238.8	90.7
78.2	51.35
31.7	40.03
166.78	28.65
12.83	15.65
140.9	260.78
13.38	751.13
118.7	9.45
6.4	265.88
54.5	79.73
47.35	104.15
22.13	95.95
8.6	35.1
560.43	42.03
27.08	18.1
33.55	53.63
31.25	107.13
27.5	45.03
84.18	109.38
19.6	80.18
618.8	117.55
53.3	14.53
166.1	326.25
164.55	84.33
295.78	13.03
63.65	1.9
72.7	9.15
136.05	75.1
4.85
34.88
102.83
14.53
63.05
38.48
37.95
425.6
72.38
62.48
343.95
64.45
323.78
26.05
29.2
36.08
24.58
106.3
105.85
129.13
40.98
151.23
25.48
379.93
42.83
19.68
11.45
33.88
230.05
