# Supplementary material for: Highly secreted tryptophanyl tRNA synthetase 1 as a potential theranostic target for hypercytokinemic severe sepsis
Source: EMBO Mol Med. 2023 Dec 14;16(1):40–63. doi: 10.1038/s44321-023-00004-y (PMC10883277; doi:10.1038/s44321-023-00004-y)
Supplement: Supplementary file 9 — Source Data Fig. 3 [file 44321_2023_4_MOESM9_ESM.zip › EMM-2023-18106_Figure_Source_Data_files_1/1C/Figure 1C - survival rate.xls]

## Sheet: Sheet1
Days	WARS1 > 106.3	WARS1 < 106.3
0.5	1
0.5	1
0.5	1
0.5	1
0.5	1
1	1
1	1
1	1
1	1
1	1
1	1
2	1
2	1
2	1
3	1
3	1
3	1
3	1
4	1
6	1
6	1
6	1
7	1
8	1
8	1
8	1
8	1
10	1
12	1
13	1
17	1
21	1
22	1
24	1
0.5		1
0.5		1
0.5		1
0.5		1
0.5		1
0.5		1
0.5		1
0.5		1
1		1
2		1
2		1
2		1
3		1
3		1
3		1
4		1
4		1
4		1
5		1
5		1
5		1
5		1
6		1
7		1
7		1
7		1
7		1
7		1
8		1
8		1
9		1
11		1
14		1
15		1
15		1
16		1
17		1
17		1
19		1
20		1
23		1
24		1
25		1
26		1
26		1
28		1
30	0
30	0
30	0
30	0
30	0
30	0
30	0
30	0
30	0
30	0
30	0
30	0
30	0
30	0
30	0
30	0
30	0
30	0
30	0
30	0
30	0
30	0
30	0
30	0
30	0
30		0
30		0
30		0
30		0
30		0
30		0
30		0
30		0
30		0
30		0
30		0
30		0
30		0
30		0
30		0
30		0
30		0
30		0
30		0
30		0
30		0
30		0
30		0
30		0
30		0
30		0
30		0
30		0
30		0
30		0
30		0
30		0
30		0
30		0
30		0
30		0
30		0
30		0
30		0
30		0
30		0
30		0
30		0
30		0
30		0
30		0
30		0
30		0
30		0
30		0
30		0
30		0
30		0
30		0
30		0
30		0
30		0
30		0
30		0
30		0
30		0
30		0
30		0
30		0
30		0
30		0
30		0
30		0
30		0
30		0
30		0
30		0
30		0
30		0
30		0
30		0
30		0
30		0
30		0
30		0
30		0
30		0
30		0
30		0
