# Supplementary material for: Highly secreted tryptophanyl tRNA synthetase 1 as a potential theranostic target for hypercytokinemic severe sepsis
Source: EMBO Mol Med. 2023 Dec 14;16(1):40–63. doi: 10.1038/s44321-023-00004-y (PMC10883277; doi:10.1038/s44321-023-00004-y)
Supplement: Supplementary file 9 — Source Data Fig. 3 [file 44321_2023_4_MOESM9_ESM.zip › EMM-2023-18106_Figure_Source_Data_files_1/1D/Figure 1D - Correlation CCL3(MIP-1a).xls]

## Sheet: Sheet1
WARS1	CCL3/MIP-1α
106.3	16.34
107.03	54.34
107.13	4.28
107.28	15.58
109.38	11.41
117.55	4.21
128.3	3.58
128.8	8.01
129.13	29.7
132.08	30.79
132.2	9.59
133.18	4.92
136.05	29.28
140.9	153.06
143	12.77
151.23	18.65
155	6.5
156.48	46.63
164.55	11.1
166.1	16.22
166.78	25.42
166.9	69.03
184.2	10.33
230.05	34.07
238.8	22.55
253.58	6.67
254.38	10.02
259.1	4.28
260.78	3.61
265.88	8.45
275.55	20.72
290.18	46.43
295.78	34.01
296.1	9.01
323.78	9.78
326.25	22.35
343.9	26.12
343.95	60.98
374.38	8.9
379.93	38.43
425.6	7.34
460.25	28.57
461.68	31.56
503.58	32.47
507.2	4.81
513.73	15.62
560.43	44.34
586.68	41.2
618.8	22.77
640.25	11.91
751.13	44.21
835.18	34.22
838.85	15.28
934.48	40.87
965.5	38.76
1152.58	50.86
1164.25	242.87
