# Supplementary material for: Highly secreted tryptophanyl tRNA synthetase 1 as a potential theranostic target for hypercytokinemic severe sepsis
Source: EMBO Mol Med. 2023 Dec 14;16(1):40–63. doi: 10.1038/s44321-023-00004-y (PMC10883277; doi:10.1038/s44321-023-00004-y)
Supplement: Supplementary file 9 — Source Data Fig. 3 [file 44321_2023_4_MOESM9_ESM.zip › EMM-2023-18106_Figure_Source_Data_files_1/1D/Figure 1D - Correlation CXCL8(IL8).xls]

## Sheet: Sheet1
WARS1	CXCL/IL-8
106.3	175.5
107.03	504.19
107.13	13.34
107.28	75.89
109.38	93.87
117.55	24.47
128.3	25.69
128.8	22.41
129.13	34.02
132.08	178.43
132.2	126.87
133.18	18.54
136.05	230.91
140.9	97.1
143	474.2
151.23	460.98
155	54.34
156.48	301.91
164.55	30.65
166.1	15.68
166.78	93.7
166.9	2427
184.2	2788
230.05	52
238.8	76.3
253.58	146.3
254.38	6.52
259.1	54.65
260.78	34.53
265.88	603.22
275.55	30.83
290.18	855.5
295.78	89.4
296.1	544.82
323.78	28.97
326.25	296.44
343.9	62.99
343.95	11.49
374.38	155
379.93	74.24
425.6	268.71
460.25	452.34
461.68	1264
503.58	717.36
507.2	13.37
513.73	1477
560.43	34.95
586.68	16.99
618.8	58.04
640.25	365.44
751.13	362.77
835.18	207.44
838.85	260.9
934.48	804.55
965.5	39.59
1152.58	2660
1164.25	1667
