# Supplementary material for: Highly secreted tryptophanyl tRNA synthetase 1 as a potential theranostic target for hypercytokinemic severe sepsis
Source: EMBO Mol Med. 2023 Dec 14;16(1):40–63. doi: 10.1038/s44321-023-00004-y (PMC10883277; doi:10.1038/s44321-023-00004-y)
Supplement: Supplementary file 9 — Source Data Fig. 3 [file 44321_2023_4_MOESM9_ESM.zip › EMM-2023-18106_Figure_Source_Data_files_1/1E/Figure 1E - absolute neutrophil count.xls]

## Sheet: Sheet1
WARS1 low	WARS1 high
23.092	1.89
4.7	15.776
10.28	5.33
17.38	2.967
10.04	11.676
31.044	7.098
5.497	23.85
2.406	39.68
1.885	5.569
3.17	25.38
6.896	12.32
7.392	0.13
9.65	5.63
8.4	3.496
6.162	0
0.04	13.83
4.093	7.818
15.963	18.7
9.729	21.1
0.096	26.87
21.39	10.02
15.155	17.568
5.79	20.31
5.476	20.22
0	32.89
5.36	10.662
16.567	16.68
0.954	19.837
16.77	5.227
7.47	25.148
0	12.57
11.543	13.936
7.36	23.1
1.52	8.505
14.98	0
9.05	18.655
11.968	8.245
12.993	7.15
10.79	15.488
8.78	22.45
11.76	6.96
4.65	0
1.54	14.52
21.386	22.579
17.112	19.902
0.29	13.72
16.41	36.774
24.645	6.18
7.43	16.724
3.822	13.55
18.03	3.11
3.182	12.3
8.81	30.42
23.5	0.245
1.275	39.732
15.23	16.81
0.1	7.37
20.643	9.64
0	3.66
11.084
0.009
7.1
19.08
4.09
15.4
5.265
17.31
0.312
13.69
0.198
18.43
0
13.01
7.79
10.414
25.34
9.3
9
18.942
0
7.16
14.394
33.98
3.564
13.64
0.134
22.04
12.276
17.49
19.082
27.65
0
3.47
11.34
9.612
1.95
4.54
1.034
7.85
0
7.176
9.396
4.34
0.03
19.55
1.105
20.43
0.21
5.36
7.95
25.32
1.328
0.028
0.2
5.574
9.683
7.505
16.87
1.88
13.832
0.324
6.65
21.08
6.715
10.7
0.028
8.78
6.596
0
0
