# Supplementary material for: Highly secreted tryptophanyl tRNA synthetase 1 as a potential theranostic target for hypercytokinemic severe sepsis
Source: EMBO Mol Med. 2023 Dec 14;16(1):40–63. doi: 10.1038/s44321-023-00004-y (PMC10883277; doi:10.1038/s44321-023-00004-y)
Supplement: Supplementary file 9 — Source Data Fig. 3 [file 44321_2023_4_MOESM9_ESM.zip › EMM-2023-18106_Figure_Source_Data_files_1/1F/Figure 1F - absolute monocyte count.xls]

## Sheet: Sheet1
WARS1 low	WARS1 high
0.002	0.5014
0.4332	0.7906
0.1692	0.3871
0.01	1.736
0.7257	0.08
0.1	1.7331
1.48	0.777
0.6318	0.3034
0.896	0.93
0.1976	0.6667
0.1711	0.418
0.4375	1.362
0.395	0.6258
0.4945	1.36
1.341	0.792
0.018	0.64
0.187	0
0.064	0.7725
2.502	0.354
0.0511	0.98
0.527	0.444
0	0.388
0.546	0.8932
0.2445	0.015
0.1206	0.63
0.026	1.578
0.49	0.624
0.6588	0.2898
0.552	1.0027
0.013	0.0627
0.2838	2.002
0.44	0.1239
0.5046	0.768
0.78	0.6764
0.432	1.87
0.252	2.2477
1.4674	0.7293
0.001	0.381
0.609	0.344
0.4836	1.12
0.528	0.955
0.8695	1.2376
0.02	1.668
0.775	0
0.352	0.322
0.9025	0.4958
0.152	0.799
0.1323	0.42
0.001	0.288
0.8176	0.8432
0.8112	1.518
0.55	1.272
0.774	0.234
0.62	1.112
0.506	0.165
0.7546	1.1413
0	2.626
1.1178	0.1386
0.03
0.731
0.198
0.8685
0.374
0.875
0.6095
0.621
0.03
0.004
2.1353
0
1.2815
0.018
1.5576
0.06
0.5819
0.1824
0.148
0.8358
0.1872
0.4116
0.265
0.455
0.522
0.368
0.7296
0.22
0.15
0.98
0.5871
0.414
0.86
0.952
0.3332
0.4374
1.406
0.16
0.3388
0
0.249
1.52
0.27
0.885
0.534
0
0.296
0.0507
0.9275
0.088
1.15
0.3255
0.438
0.2925
0.0546
0.474
0.539
0.8094
2.464
1.436
0.312
0.667
0.343
0.6525
1.592
0.6669
1.32
0.6156
0.0306
0.8032
