# Supplementary material for: Highly secreted tryptophanyl tRNA synthetase 1 as a potential theranostic target for hypercytokinemic severe sepsis
Source: EMBO Mol Med. 2023 Dec 14;16(1):40–63. doi: 10.1038/s44321-023-00004-y (PMC10883277; doi:10.1038/s44321-023-00004-y)
Supplement: Supplementary file 9 — Source Data Fig. 3 [file 44321_2023_4_MOESM9_ESM.zip › EMM-2023-18106_Figure_Source_Data_files_1/1G/Figure 1G - lactate levels.xls]

## Sheet: Sheet1
WARS1 low	WARS1 high
1.2	4.4
6	9.2
0.7	1.3
2.2	2.1
1.7	5.8
2.6	1.7
1.3	5.3
1.8	4.2
5.3	1.5
4.8	0.8
1.1	8.1
2.5	2.1
3	2.1
2.2	4.3
1.9	1
0.8	15
2.3	16.4
3.1	6.5
5.9	15
1.6	10.4
2.6	0.8
1.5	1.2
2.1	2.7
1.4	9.9
2.3	9.5
4.2	1.7
2	1.9
3.9	19.3
3.3	2.7
3.2	0.9
3	2
1.3	7.2
2.1	2.4
0.6	14.1
0.9	1.5
1.6	15
1.5	1.6
2.5	4
1.6	6.7
1.1	6.4
0.8	9.2
1.2	5
15	1.1
2.4	13
1.8	7.7
1.9	15
6.7	4.8
1.6	5.5
1.2	0.8
4.7	6.8
0.6	4.1
2.4	14.6
2	1.6
4.3	4.8
0.6	10.3
0.8	7.2
0.7	3.5
6.2	15
1.4	7
2.1
1
0.6
1.9
0.6
2.8
1
1.6
3.6
4.2
0.8
4.2
2.3
5.9
1.1
2.7
0.8
3.7
8.2
1.3
5.3
2.6
1.6
2.9
3.2
1.6
1.3
2.1
5.1
1.5
0.7
3.5
11
1.8
1.5
2.8
1.5
8.5
1.8
4.5
1.6
7.1
2.3
1.5
0.9
11.7
4.7
1.7
1
15
3.7
7.2
3.4
1.6
10
12.5
4.3
0.8
1.8
1.4
22.6
2.4
1.5
1.1
1.4
17
2.1
1.5
5.5
2.9
