# Supplementary material for: Highly secreted tryptophanyl tRNA synthetase 1 as a potential theranostic target for hypercytokinemic severe sepsis
Source: EMBO Mol Med. 2023 Dec 14;16(1):40–63. doi: 10.1038/s44321-023-00004-y (PMC10883277; doi:10.1038/s44321-023-00004-y)
Supplement: Supplementary file 9 — Source Data Fig. 3 [file 44321_2023_4_MOESM9_ESM.zip › EMM-2023-18106_Figure_Source_Data_files_1/1H/Figure 1H - total SOFA score.xls]

## Sheet: Sheet1
WARS1 low	WARS1 high
12	15
21	20
11	11
18	20
6	22
10	19
7	21
7	20
14	11
20	16
9	9
12	20
7	1
7	20
12	15
16	17
5	1
16	18
21	22
20	9
8	18
19	11
5	14
17	19
20	8
8	16
13	11
15	18
9	7
8	12
19	6
10	18
12	4
5	8
10	21
9	15
12	16
19	6
20	8
13	21
4	19
12	18
10	16
4	16
8	6
10	13
10	10
14	12
12	23
13	8
4	17
20	17
8	12
2	9
14	17
15	17
13	15
13	16
17	14
8
9
9
15
10
14
6
6
10
4
9
13
20
7
4
8
11
6
13
4
20
11
13
9
17
13
14
10
19
7
5
9
9
14
11
10
8
7
4
9
8
14
13
17
7
7
5
6
11
13
14
15
12
6
11
4
2
7
8
15
8
4
12
7
7
6
8
8
6
16
17
