# Supplementary material for: Highly secreted tryptophanyl tRNA synthetase 1 as a potential theranostic target for hypercytokinemic severe sepsis
Source: EMBO Mol Med. 2023 Dec 14;16(1):40–63. doi: 10.1038/s44321-023-00004-y (PMC10883277; doi:10.1038/s44321-023-00004-y)
Supplement: Supplementary file 10 — Source Data Fig. 4 [file 44321_2023_4_MOESM10_ESM.zip]

Archive with 24 entries (14 files):
- EMM-2023-18106_Figure_Source_Data_files_2/2A/
- EMM-2023-18106_Figure_Source_Data_files_2/2A/Figure 2A - survival rate.xls
- EMM-2023-18106_Figure_Source_Data_files_2/2B/
- EMM-2023-18106_Figure_Source_Data_files_2/2B/Figure 2B - WARS1 levels.xls
- EMM-2023-18106_Figure_Source_Data_files_2/2C/
- EMM-2023-18106_Figure_Source_Data_files_2/2C/Figure 2C - WARS1 levels.xls
- EMM-2023-18106_Figure_Source_Data_files_2/2D/
- EMM-2023-18106_Figure_Source_Data_files_2/2D/Figure 2D - correlation suvival time.xls
- EMM-2023-18106_Figure_Source_Data_files_2/2E/
- EMM-2023-18106_Figure_Source_Data_files_2/2E/Figure 2E - survival rate.xls
- EMM-2023-18106_Figure_Source_Data_files_2/2F/
- EMM-2023-18106_Figure_Source_Data_files_2/2F/Figure 2F - CCL3(MIP-1a) levels.xls
- EMM-2023-18106_Figure_Source_Data_files_2/2F/Figure 2F - CXCL2(MIP-2a) levels.xls
- EMM-2023-18106_Figure_Source_Data_files_2/2F/Figure 2F - IFN-g levels.xls
- EMM-2023-18106_Figure_Source_Data_files_2/2F/Figure 2F - IL6 levels.xls
- EMM-2023-18106_Figure_Source_Data_files_2/2F/Figure 2F - TNF-a levels.xls
- EMM-2023-18106_Figure_Source_Data_files_2/2G/
- EMM-2023-18106_Figure_Source_Data_files_2/2G/Figure 2G - AST levels.xls
- EMM-2023-18106_Figure_Source_Data_files_2/2H/
- EMM-2023-18106_Figure_Source_Data_files_2/2H/Figure 2H - ALT levels.xls
- EMM-2023-18106_Figure_Source_Data_files_2/2I/
- EMM-2023-18106_Figure_Source_Data_files_2/2I/Figure 2I - BUN levels.xls
- EMM-2023-18106_Figure_Source_Data_files_2/2J/
- EMM-2023-18106_Figure_Source_Data_files_2/2J/Figure 2J - bacteria count.xls
