# Supplementary material for: Highly secreted tryptophanyl tRNA synthetase 1 as a potential theranostic target for hypercytokinemic severe sepsis
Source: EMBO Mol Med. 2023 Dec 14;16(1):40–63. doi: 10.1038/s44321-023-00004-y (PMC10883277; doi:10.1038/s44321-023-00004-y)
Supplement: Supplementary file 10 — Source Data Fig. 4 [file 44321_2023_4_MOESM10_ESM.zip › EMM-2023-18106_Figure_Source_Data_files_2/2B/Figure 2B - WARS1 levels.xls]

## Sheet: Sheet1
Time (h)	Naïve		CS 16mg				CS 18mg				CS 20mg
3	2.695	1.56	4.668	4.124	8.724	9.736	4.4625	5.615	3.6825	6.4625	7.656	5.268	6.438	6.816
6	1.56	1.265	9.052	7.852	3.01	2.465	6.1125	7.4575	7.7225	6.5025	11.718	12.912	16.686	11.7
9	1.045	1.24	10.536	8.352	7.43	7.505	6.83	5.1275	13.7175	3.5475	13.032	9.942	14.478	17.76
12	0.93	1.165	7.792	7.064	8.996	8.776	11.23	10.2125	11.0925	10.335	20.034	15.372	15.816	12.954
15	1.16	1.045	12.16	8.845	11.992	10.496	6.695	16.6375	17.065	13.345	18.342	15.246	13.71	13.29
18	1.305	1.735	5.488	5.384	4.848	4.848	14.4075	12.01	11.005	11.5625	27.18	22.326	14.772	13.896
