# Supplementary material for: Highly secreted tryptophanyl tRNA synthetase 1 as a potential theranostic target for hypercytokinemic severe sepsis
Source: EMBO Mol Med. 2023 Dec 14;16(1):40–63. doi: 10.1038/s44321-023-00004-y (PMC10883277; doi:10.1038/s44321-023-00004-y)
Supplement: Supplementary file 10 — Source Data Fig. 4 [file 44321_2023_4_MOESM10_ESM.zip › EMM-2023-18106_Figure_Source_Data_files_2/2C/Figure 2C - WARS1 levels.xls]

## Sheet: Sheet1
9h	15h
12.1325	16.732
8.285	17
8.505	11.8
9.7325	16.084
8.31	12.392
12.08	18.628
13.0775	22.888
15.435	16.244
7.5925	13.936
10.345	16.392
11.335	22.464
23.7425	25.52
12.1575	17.796
8.415	15.468
10.52	17.432
7.11	13.908
11.5625	14.984
11.6975	18.62
2.92	3.708
9.035	14.9
3.5725	9.616
2.1875	11.6
9.715	14.144
4.3	10.16
8.6175	17.256
11.57	16.704
8.1975	16.332
4.2375	13.844
9.5275	16.9
7.3425	18.396
11.488	19.495
18.537	26.745
10.338	20.35
10.203	23.82
20.808	28.965
14.91	22.92
13.707	25.795
12.063	20.35
10.83	21.455
11.67	29.805
4.17	14.725
5.952	10.15
7.047	11.095
2.991	8.455
3.645	9.84
1.938	5.59
8.235	25.56
10.704	25.29
10.059	25.23
9.63	24.695
8.019	17.55
3.462	10.94
11.751	26.3
13.233	31.225
12.273	31.8
8.835	23.45
11.25	29.885
16.812	37.425
10.548	33.74
13.845	24.82
