# Supplementary material for: Highly secreted tryptophanyl tRNA synthetase 1 as a potential theranostic target for hypercytokinemic severe sepsis
Source: EMBO Mol Med. 2023 Dec 14;16(1):40–63. doi: 10.1038/s44321-023-00004-y (PMC10883277; doi:10.1038/s44321-023-00004-y)
Supplement: Supplementary file 10 — Source Data Fig. 4 [file 44321_2023_4_MOESM10_ESM.zip › EMM-2023-18106_Figure_Source_Data_files_2/2D/Figure 2D - correlation suvival time.xls]

## Sheet: Sheet1
WARS1	Survival time (h)
16.732	40
17	40
11.8	40
16.084	72
12.392	72
18.628	46
22.888	49
16.244	72
13.936	49
16.392	72
22.464	72
25.52	72
17.796	48
15.468	69
17.432	69
13.908	72
14.984	72
18.62	52
3.708	72
14.9	72
9.616	72
11.6	48
14.144	45
10.16	72
17.256	45
16.704	72
16.332	72
13.844	69
16.9	45
18.396	45
19.495	72
26.745	57
20.35	72
23.82	51
28.965	39
22.92	57
25.795	48
20.35	48
21.455	72
29.805	72
14.725	72
10.15	72
11.095	72
8.455	72
9.84	72
5.59	72
25.56	48
25.29	72
25.23	48
24.695	72
17.55	72
10.94	57
26.3	48
31.225	39
31.8	48
23.45	72
29.885	48
37.425	39
33.74	39
24.82	72
