# Supplementary material for: Highly secreted tryptophanyl tRNA synthetase 1 as a potential theranostic target for hypercytokinemic severe sepsis
Source: EMBO Mol Med. 2023 Dec 14;16(1):40–63. doi: 10.1038/s44321-023-00004-y (PMC10883277; doi:10.1038/s44321-023-00004-y)
Supplement: Supplementary file 10 — Source Data Fig. 4 [file 44321_2023_4_MOESM10_ESM.zip › EMM-2023-18106_Figure_Source_Data_files_2/2E/Figure 2E - survival rate.xls]

## Sheet: Sheet1
Time (h)	WARS1 low	WARS1 high
40	1
45	1
48	1
48	1
49	1
51	1
57	1
57	1
69	1
69	1
72	0
72	0
72	0
72	0
72	0
72	0
72	0
72	0
72	0
72	0
72	0
72	0
72	0
72	0
72	0
72	0
72	0
72	0
72	0
72	0
39		1
39		1
39		1
39		1
40		1
40		1
45		1
45		1
45		1
46		1
48		1
48		1
48		1
48		1
48		1
48		1
48		1
49		1
52		1
57		1
69		1
72		0
72		0
72		0
72		0
72		0
72		0
72		0
72		0
72		0
