# Supplementary material for: Highly secreted tryptophanyl tRNA synthetase 1 as a potential theranostic target for hypercytokinemic severe sepsis
Source: EMBO Mol Med. 2023 Dec 14;16(1):40–63. doi: 10.1038/s44321-023-00004-y (PMC10883277; doi:10.1038/s44321-023-00004-y)
Supplement: Supplementary file 10 — Source Data Fig. 4 [file 44321_2023_4_MOESM10_ESM.zip › EMM-2023-18106_Figure_Source_Data_files_2/2F/Figure 2F - CXCL2(MIP-2a) levels.xls]

## Sheet: Sheet1
WARS1 low	WARS1 high
0.0005	2.75775
0.0005	9.31701
0.0005	25.3711
0.0005	6.19684
3.16221	2.95796
0.0005	10.3711
0.0005	0.0005
6.7237	9.4968
0.0005	10.1062
9.83156	3.83072
13.7044	10.064
4.72496	15.8616
62.032	12.9197
7.18363	8.63755
0.0005	8.51412
6.20113	61.3282
5.38788	14.5046
7.68494	17.9264
5.97776	7.85669
10.0906	21.0699
8.37577	29.6381
8.23765	12.7946
7.24998	9.82935
0.39554	11.5001
4.33714	30.3226
3.17729	33.5419
6.61244	14.0478
1.74323	21.1164
8.96988	6.4733
1.29712	4.10453
