# Supplementary material for: Highly secreted tryptophanyl tRNA synthetase 1 as a potential theranostic target for hypercytokinemic severe sepsis
Source: EMBO Mol Med. 2023 Dec 14;16(1):40–63. doi: 10.1038/s44321-023-00004-y (PMC10883277; doi:10.1038/s44321-023-00004-y)
Supplement: Supplementary file 10 — Source Data Fig. 4 [file 44321_2023_4_MOESM10_ESM.zip › EMM-2023-18106_Figure_Source_Data_files_2/2F/Figure 2F - IFN-g levels.xls]

## Sheet: Sheet1
WARS1 low	WARS1 high
0.5	0.5
0.5	44.69
0.5	49.7
0.5	4.83
12.05	7.65
0.5	229.89
0.5	0.5
0.5	39.73
4.83	62.39
104.31	25.97
113.24	2.79
0.5	29.16
82.26	0.5
16.59	12.05
0.5	42.2
0.5	525.99
0.5	21.24
10.57	30.77
0.88	35.63
0.5	192.17
22.8	35.63
49.7	13.55
0.5	39.73
15.07	33.19
0.5	21.24
0.5	95.44
30.77	0.5
0.5	0.5
25.97	0.5
4.83	144.04
