# Supplementary material for: Highly secreted tryptophanyl tRNA synthetase 1 as a potential theranostic target for hypercytokinemic severe sepsis
Source: EMBO Mol Med. 2023 Dec 14;16(1):40–63. doi: 10.1038/s44321-023-00004-y (PMC10883277; doi:10.1038/s44321-023-00004-y)
Supplement: Supplementary file 10 — Source Data Fig. 4 [file 44321_2023_4_MOESM10_ESM.zip › EMM-2023-18106_Figure_Source_Data_files_2/2F/Figure 2F - IL6 levels.xls]

## Sheet: Sheet1
WARS1 low	WARS1 high
0.019384	23.9457
0.00232	37.5452
0.001	28.0853
0.000468	17.947
23.6236	32.7891
9.6e-05	0.002428
0.003096	56.8636
68.4874	103.063
0.000308	93.0132
68.6053	41.4549
117.61	62.4564
21.5302	94.5406
148.708	63.008
68.7403	41.1863
0.008876	180.33
35.7237	41.8222
50.0865	83.674
115.858	28.9536
120.219	100.507
49.4671	91.0407
42.6139	145.401
28.0248	435.56
70.8112	97.9601
0.002872	75.5494
21.4929	281.602
52.5968	32.2816
170.268	53.999
9.78435	43.2498
54.8616
21.7032
