# Supplementary material for: Highly secreted tryptophanyl tRNA synthetase 1 as a potential theranostic target for hypercytokinemic severe sepsis
Source: EMBO Mol Med. 2023 Dec 14;16(1):40–63. doi: 10.1038/s44321-023-00004-y (PMC10883277; doi:10.1038/s44321-023-00004-y)
Supplement: Supplementary file 10 — Source Data Fig. 4 [file 44321_2023_4_MOESM10_ESM.zip › EMM-2023-18106_Figure_Source_Data_files_2/2J/Figure 2J - bacteria count.xls]

## Sheet: Sheet1
WARS1 low	WARS1 high
10000	10000
10000	130000
10000	360000
560000	140000
10000	40000
170000	100000
10000	10000
110000	170000
10000	250000
220000	10000
330000	20000
30000	240000
1470000	460000
70000	210000
20000	110000
90000	1620000
80000	690000
250000	530000
210000	80000
120000	120000
40000	450000
590000	180000
70000	230000
0	20000
360000	310000
30000	80000
20000	420000
80000	890000
320000	50000
40000	10000
