# Supplementary material for: Highly secreted tryptophanyl tRNA synthetase 1 as a potential theranostic target for hypercytokinemic severe sepsis
Source: EMBO Mol Med. 2023 Dec 14;16(1):40–63. doi: 10.1038/s44321-023-00004-y (PMC10883277; doi:10.1038/s44321-023-00004-y)
Supplement: Supplementary file 11 — Source Data Fig. 5 [file 44321_2023_4_MOESM11_ESM.zip]

Archive with 26 entries (17 files):
- EMM-2023-18106_Figure_Source_Data_files_4/4B/
- EMM-2023-18106_Figure_Source_Data_files_4/4B/Figure 4B - survival rate.xls
- EMM-2023-18106_Figure_Source_Data_files_4/4C/
- EMM-2023-18106_Figure_Source_Data_files_4/4C/Figure 4C - WARS1 levels (PLF).xls
- EMM-2023-18106_Figure_Source_Data_files_4/4D/
- EMM-2023-18106_Figure_Source_Data_files_4/4D/Figure 4D - WARS1 levels (Plasma).xls
- EMM-2023-18106_Figure_Source_Data_files_4/4E/
- EMM-2023-18106_Figure_Source_Data_files_4/4E/Figure 4E - CCL3 levels (PLF).xls
- EMM-2023-18106_Figure_Source_Data_files_4/4E/Figure 4E - CXCL2 levels (PLF).xls
- EMM-2023-18106_Figure_Source_Data_files_4/4E/Figure 4E - IFN-g levels (PLF).xls
- EMM-2023-18106_Figure_Source_Data_files_4/4E/Figure 4E - IL-6 levels (PLF).xls
- EMM-2023-18106_Figure_Source_Data_files_4/4E/Figure 4E - TNF-a levels (PLF).xls
- EMM-2023-18106_Figure_Source_Data_files_4/4F/
- EMM-2023-18106_Figure_Source_Data_files_4/4F/Figure 4F - CCL3 levels (Plasma).xls
- EMM-2023-18106_Figure_Source_Data_files_4/4F/Figure 4F - CXCL2 levels (Plasma).xls
- EMM-2023-18106_Figure_Source_Data_files_4/4F/Figure 4F - IFN-g levels (Plasma).xls
- EMM-2023-18106_Figure_Source_Data_files_4/4F/Figure 4F - IL-6 levels (Plasma).xls
- EMM-2023-18106_Figure_Source_Data_files_4/4F/Figure 4F - TNF-a levels (Plasma).xls
- EMM-2023-18106_Figure_Source_Data_files_4/4G/
- EMM-2023-18106_Figure_Source_Data_files_4/4G/Figure 4G - AST levels.xls
- EMM-2023-18106_Figure_Source_Data_files_4/4H/
- EMM-2023-18106_Figure_Source_Data_files_4/4H/Figure 4H - ALT levels.xls
- EMM-2023-18106_Figure_Source_Data_files_4/4I/
- EMM-2023-18106_Figure_Source_Data_files_4/4I/Figure 4I - BUN levels.xls
- EMM-2023-18106_Figure_Source_Data_files_4/4J/
- EMM-2023-18106_Figure_Source_Data_files_4/4J/Figure 4J - bacteria count.xls
