# Supplementary material for: Highly secreted tryptophanyl tRNA synthetase 1 as a potential theranostic target for hypercytokinemic severe sepsis
Source: EMBO Mol Med. 2023 Dec 14;16(1):40–63. doi: 10.1038/s44321-023-00004-y (PMC10883277; doi:10.1038/s44321-023-00004-y)
Supplement: Supplementary file 11 — Source Data Fig. 5 [file 44321_2023_4_MOESM11_ESM.zip › EMM-2023-18106_Figure_Source_Data_files_4/4B/Figure 4B - survival rate.xls]

## Sheet: Sheet1
Time (h)	Naive	CS + PBS	rWARS1	CS + rWARS1
30				1
33				1
33				1
33				1
45		1		1
45				1
60		1
72	0	0	0	0
72	0	0	0	0
72	0	0	0	0
72	0	0	0	0
72	0	0	0
72	0	0	0
72	0	0	0
72	0	0	0
72	0		0
72	0		0
