# Supplementary material for: Highly secreted tryptophanyl tRNA synthetase 1 as a potential theranostic target for hypercytokinemic severe sepsis
Source: EMBO Mol Med. 2023 Dec 14;16(1):40–63. doi: 10.1038/s44321-023-00004-y (PMC10883277; doi:10.1038/s44321-023-00004-y)
Supplement: Supplementary file 11 — Source Data Fig. 5 [file 44321_2023_4_MOESM11_ESM.zip › EMM-2023-18106_Figure_Source_Data_files_4/4C/Figure 4C - WARS1 levels (PLF).xls]

## Sheet: Sheet1
Naive	CS + PBS	rWARS1	CS + rWARS1
4.345	8.465	38.555	355.57
3.04	7.6	32.09	327.545
1.315	3.32	72.035	394.23
	3.705	71.04	454.65
	3.815	63.48	613.23
	7.415	51.605	491.23
