# Supplementary material for: Highly secreted tryptophanyl tRNA synthetase 1 as a potential theranostic target for hypercytokinemic severe sepsis
Source: EMBO Mol Med. 2023 Dec 14;16(1):40–63. doi: 10.1038/s44321-023-00004-y (PMC10883277; doi:10.1038/s44321-023-00004-y)
Supplement: Supplementary file 11 — Source Data Fig. 5 [file 44321_2023_4_MOESM11_ESM.zip › EMM-2023-18106_Figure_Source_Data_files_4/4D/Figure 4D - WARS1 levels (Plasma).xls]

## Sheet: Sheet1
Naive	CS + PBS	rWARS1	CS + rWARS1
8.75	18.045	158.41	676.35
11.905	12.995	127.23	589.775
10.315	11.29	178.66	398.935
	17.045	169.155	347.88
	11.6	143.12	526.42
	12.545	147.865	343.23
