# Supplementary material for: Highly secreted tryptophanyl tRNA synthetase 1 as a potential theranostic target for hypercytokinemic severe sepsis
Source: EMBO Mol Med. 2023 Dec 14;16(1):40–63. doi: 10.1038/s44321-023-00004-y (PMC10883277; doi:10.1038/s44321-023-00004-y)
Supplement: Supplementary file 11 — Source Data Fig. 5 [file 44321_2023_4_MOESM11_ESM.zip › EMM-2023-18106_Figure_Source_Data_files_4/4E/Figure 4E - CCL3 levels (PLF).xls]

## Sheet: Sheet1
Naive	CS + PBS	rWARS1	CS + rWARS1
0.09669	2.32484	0.0005	2.98059
0.0005	0.09669	0.20051	3.50053
0.0005	0.68975	0.09669	6.95607
	0.7005	0.15766	3.63342
	2.56708	0.23552	4.82648
	0.0005	0.15766	6.08791
