# Supplementary material for: Highly secreted tryptophanyl tRNA synthetase 1 as a potential theranostic target for hypercytokinemic severe sepsis
Source: EMBO Mol Med. 2023 Dec 14;16(1):40–63. doi: 10.1038/s44321-023-00004-y (PMC10883277; doi:10.1038/s44321-023-00004-y)
Supplement: Supplementary file 11 — Source Data Fig. 5 [file 44321_2023_4_MOESM11_ESM.zip › EMM-2023-18106_Figure_Source_Data_files_4/4E/Figure 4E - IL-6 levels (PLF).xls]

## Sheet: Sheet1
Naive	CS + PBS	rWARS1	CS + rWARS1
0.0005	1.1105	0.227282	200.767
0.00497	0.00326	0.128674	55.4375
0.0005	0.31378	0.031418	226.516
	1.68734	0.09675	214.828
	1.6091	0.227282	222.183
	0.00283	0.105989	182.105
