# Supplementary material for: Highly secreted tryptophanyl tRNA synthetase 1 as a potential theranostic target for hypercytokinemic severe sepsis
Source: EMBO Mol Med. 2023 Dec 14;16(1):40–63. doi: 10.1038/s44321-023-00004-y (PMC10883277; doi:10.1038/s44321-023-00004-y)
Supplement: Supplementary file 11 — Source Data Fig. 5 [file 44321_2023_4_MOESM11_ESM.zip › EMM-2023-18106_Figure_Source_Data_files_4/4E/Figure 4E - TNF-a levels (PLF).xls]

## Sheet: Sheet1
Naive	CS + PBS	rWARS1	CS + rWARS1
0.77	3.54	6.42	55.03
2.67	9.89	9.13	62.68
3.11	16.43	6.02	69.94
	6.81	7.6	107.73
	27.69	7.98	71.74
	5.62	10.27	88.4
