# Supplementary material for: Highly secreted tryptophanyl tRNA synthetase 1 as a potential theranostic target for hypercytokinemic severe sepsis
Source: EMBO Mol Med. 2023 Dec 14;16(1):40–63. doi: 10.1038/s44321-023-00004-y (PMC10883277; doi:10.1038/s44321-023-00004-y)
Supplement: Supplementary file 11 — Source Data Fig. 5 [file 44321_2023_4_MOESM11_ESM.zip › EMM-2023-18106_Figure_Source_Data_files_4/4F/Figure 4F - CCL3 levels (Plasma).xls]

## Sheet: Sheet1
Naive	CS + PBS	rWARS1	CS + rWARS1
0.0005	1.18549	0.0005	2.37381
0.0005	0.0005	0.0005	2.31133
0.0005	0.77255	0.0005	1.96887
	0.6995	0.0005	2.43651
	1.97258	0.0005	2.5774
	0.0005	0.0005	1.803
