# Supplementary material for: Highly secreted tryptophanyl tRNA synthetase 1 as a potential theranostic target for hypercytokinemic severe sepsis
Source: EMBO Mol Med. 2023 Dec 14;16(1):40–63. doi: 10.1038/s44321-023-00004-y (PMC10883277; doi:10.1038/s44321-023-00004-y)
Supplement: Supplementary file 11 — Source Data Fig. 5 [file 44321_2023_4_MOESM11_ESM.zip › EMM-2023-18106_Figure_Source_Data_files_4/4F/Figure 4F - IL-6 levels (Plasma).xls]

## Sheet: Sheet1
Naive	CS + PBS	rWARS1	CS + rWARS1
0.0005	0.07127	0.02419	159.437
0.00105	0.0005	0.0005	68.2124
0.0005	0.08413	0.00552	78.4787
	0.26697	0.0005	132.319
	0.420298	0.01538	2.08566
	0.01227	0.0005	5.41273
