# Supplementary material for: Highly secreted tryptophanyl tRNA synthetase 1 as a potential theranostic target for hypercytokinemic severe sepsis
Source: EMBO Mol Med. 2023 Dec 14;16(1):40–63. doi: 10.1038/s44321-023-00004-y (PMC10883277; doi:10.1038/s44321-023-00004-y)
Supplement: Supplementary file 11 — Source Data Fig. 5 [file 44321_2023_4_MOESM11_ESM.zip › EMM-2023-18106_Figure_Source_Data_files_4/4F/Figure 4F - TNF-a levels (Plasma).xls]

## Sheet: Sheet1
Naive	CS + PBS	rWARS1	CS + rWARS1
0.5	0.5	1.03	38.9
0.5	0.5	0.5	52.22
0.5	0.5	2.12	20.68
	4.49	0.5	45.6
	7.68	0.5	22.09
	1.03	0.5	11.35
