# Supplementary material for: Highly secreted tryptophanyl tRNA synthetase 1 as a potential theranostic target for hypercytokinemic severe sepsis
Source: EMBO Mol Med. 2023 Dec 14;16(1):40–63. doi: 10.1038/s44321-023-00004-y (PMC10883277; doi:10.1038/s44321-023-00004-y)
Supplement: Supplementary file 11 — Source Data Fig. 5 [file 44321_2023_4_MOESM11_ESM.zip › EMM-2023-18106_Figure_Source_Data_files_4/4G/Figure 4G - AST levels.xls]

## Sheet: Sheet1
Naive	CS + PBS	rWARS1	CS + rWARS1
70.8	92	66.5	274.6
63.6	101.1	69.8	215.7
96	105.7	74.9	285.3
	124.5	68.9	256.4
	151.4	65.9	229.8
	79.3	58	113.6
