# Supplementary material for: Highly secreted tryptophanyl tRNA synthetase 1 as a potential theranostic target for hypercytokinemic severe sepsis
Source: EMBO Mol Med. 2023 Dec 14;16(1):40–63. doi: 10.1038/s44321-023-00004-y (PMC10883277; doi:10.1038/s44321-023-00004-y)
Supplement: Supplementary file 11 — Source Data Fig. 5 [file 44321_2023_4_MOESM11_ESM.zip › EMM-2023-18106_Figure_Source_Data_files_4/4H/Figure 4H - ALT levels.xls]

## Sheet: Sheet1
Naive	CS + PBS	rWARS1	CS + rWARS1
33.9	24.8	21.4	104.6
18.6	21.7	23.8	77.2
24.3	20.9	18.6	86
	44.1	20.9	85.3
	59	20.5	107.3
	20.2	23.9	42.5
