# Supplementary material for: Highly secreted tryptophanyl tRNA synthetase 1 as a potential theranostic target for hypercytokinemic severe sepsis
Source: EMBO Mol Med. 2023 Dec 14;16(1):40–63. doi: 10.1038/s44321-023-00004-y (PMC10883277; doi:10.1038/s44321-023-00004-y)
Supplement: Supplementary file 11 — Source Data Fig. 5 [file 44321_2023_4_MOESM11_ESM.zip › EMM-2023-18106_Figure_Source_Data_files_4/4I/Figure 4I - BUN levels.xls]

## Sheet: Sheet1
Naive	CS + PBS	rWARS1	CS + rWARS1
22.87	18.73	22.72	95.2
27.54	24.9	22.96	90.45
24.6	16.74	22.46	112.11
	17.9	23.27	103.16
	14.88	20.03	103.79
	26.37	23.83	31.38
