# Supplementary material for: Highly secreted tryptophanyl tRNA synthetase 1 as a potential theranostic target for hypercytokinemic severe sepsis
Source: EMBO Mol Med. 2023 Dec 14;16(1):40–63. doi: 10.1038/s44321-023-00004-y (PMC10883277; doi:10.1038/s44321-023-00004-y)
Supplement: Supplementary file 11 — Source Data Fig. 5 [file 44321_2023_4_MOESM11_ESM.zip › EMM-2023-18106_Figure_Source_Data_files_4/4J/Figure 4J - bacteria count.xls]

## Sheet: Sheet1
Naive	CS + PBS	rWARS1	CS + rWARS1
10000	10000	20000	480000
10000	20000	10000	650000
10000	30000	10000	830000
	10000	20000	110000
	30000	10000	170000
	20000	10000	90000
