# Supplementary material for: Highly secreted tryptophanyl tRNA synthetase 1 as a potential theranostic target for hypercytokinemic severe sepsis
Source: EMBO Mol Med. 2023 Dec 14;16(1):40–63. doi: 10.1038/s44321-023-00004-y (PMC10883277; doi:10.1038/s44321-023-00004-y)
Supplement: Supplementary file 12 — Source Data Fig. 6 [file 44321_2023_4_MOESM12_ESM.zip]

Archive with 18 entries (13 files):
- EMM-2023-18106_Figure_Source_Data_files_6/6B/
- EMM-2023-18106_Figure_Source_Data_files_6/6B/Figure 6B - survival rate.xls
- EMM-2023-18106_Figure_Source_Data_files_6/6C/
- EMM-2023-18106_Figure_Source_Data_files_6/6C/Figure 6C - WARS1 levels (PLF).xls
- EMM-2023-18106_Figure_Source_Data_files_6/6D/
- EMM-2023-18106_Figure_Source_Data_files_6/6D/Figure 6D - CCL3 levels (PLF).xls
- EMM-2023-18106_Figure_Source_Data_files_6/6D/Figure 6D - CXCL2 levels (PLF).xls
- EMM-2023-18106_Figure_Source_Data_files_6/6D/Figure 6D - IFN-g levels (PLF).xls
- EMM-2023-18106_Figure_Source_Data_files_6/6D/Figure 6D - IL-6 levels (PLF).xls
- EMM-2023-18106_Figure_Source_Data_files_6/6D/Figure 6D - TNF-a levels (PLF).xls
- EMM-2023-18106_Figure_Source_Data_files_6/6E/
- EMM-2023-18106_Figure_Source_Data_files_6/6E/Figure 6E - WARS1 levels1 (plasma).xls
- EMM-2023-18106_Figure_Source_Data_files_6/6F/
- EMM-2023-18106_Figure_Source_Data_files_6/6F/Figure 6F - CCL3 levels (plasma).xls
- EMM-2023-18106_Figure_Source_Data_files_6/6F/Figure 6F - CXCL2 levels (plasma).xls
- EMM-2023-18106_Figure_Source_Data_files_6/6F/Figure 6F - IFN-g levels (plasma).xls
- EMM-2023-18106_Figure_Source_Data_files_6/6F/Figure 6F - IL-6 levels (plasma).xls
- EMM-2023-18106_Figure_Source_Data_files_6/6F/Figure 6F - TNF-a levels (plasma).xls
