# Supplementary material for: Highly secreted tryptophanyl tRNA synthetase 1 as a potential theranostic target for hypercytokinemic severe sepsis
Source: EMBO Mol Med. 2023 Dec 14;16(1):40–63. doi: 10.1038/s44321-023-00004-y (PMC10883277; doi:10.1038/s44321-023-00004-y)
Supplement: Supplementary file 12 — Source Data Fig. 6 [file 44321_2023_4_MOESM12_ESM.zip › EMM-2023-18106_Figure_Source_Data_files_6/6B/Figure 6B - survival rate.xls]

## Sheet: Sheet1
Time (h)	Naive	CS + control IgG	CS + anti-WARS1 MAb
24		1
24		1
24		1
27		1
27		1
30		1
30		1
30		1
33		1
33		1
33		1
33		1
33		1
33		1
48		1
48		1
48		1
60		1
72		0
72		0
24			1
30			1
33			1
33			1
33			1
48			1
52			1
60			1
60			1
72	0		0
72	0		0
72	0		0
72	0		0
72	0		0
72	0		0
72	0		0
72	0		0
72	0		0
72	0		0
72			0
