# Supplementary material for: Highly secreted tryptophanyl tRNA synthetase 1 as a potential theranostic target for hypercytokinemic severe sepsis
Source: EMBO Mol Med. 2023 Dec 14;16(1):40–63. doi: 10.1038/s44321-023-00004-y (PMC10883277; doi:10.1038/s44321-023-00004-y)
Supplement: Supplementary file 12 — Source Data Fig. 6 [file 44321_2023_4_MOESM12_ESM.zip › EMM-2023-18106_Figure_Source_Data_files_6/6C/Figure 6C - WARS1 levels (PLF).xls]

## Sheet: Sheet1
Time (h)	Naïve			CS + control IgG						CS + anti-WARS1 MAb
3	1.227	0.5	1.2	5.497	1	8.475	18.794	11.551		1.371	3.866	8.647	11.294	10.201
6	1	0.5	1.2	6.977	2.944	4.599	15.214	8.399	9.621	10.067	9.766	3.55	11.229	0.879	7.888
9	1	0.5	1.2	4.061	8.75	4.75	18.534	14.499	14.359	2.902	6.906	1	10.932	1	4.637
12	1	0.5	1.2	9.598	12.923	11.524	19.096	18.055	15.306	5.79	5.2	5.936	7.749	7.259
15	1	0.5	1.2	17.446	13.95	6.906	19.546	14.522	17.924	1	3.269	9.395	15.477	10.667	7.259
18	1	0.5	1.2	17.041	16.791	13.342	19.717	18.512	15.988	13.855	12.729	5.275	9.124	9.26	6.906
