# Supplementary material for: Highly secreted tryptophanyl tRNA synthetase 1 as a potential theranostic target for hypercytokinemic severe sepsis
Source: EMBO Mol Med. 2023 Dec 14;16(1):40–63. doi: 10.1038/s44321-023-00004-y (PMC10883277; doi:10.1038/s44321-023-00004-y)
Supplement: Supplementary file 12 — Source Data Fig. 6 [file 44321_2023_4_MOESM12_ESM.zip › EMM-2023-18106_Figure_Source_Data_files_6/6D/Figure 6D - CXCL2 levels (PLF).xls]

## Sheet: Sheet1
Time (h)	Naïve	CS + control IgG						CS + anti-WARS1 MAb
3	4.47555	23.9461	29.4537	48.219	21.2528	26.0515	20.4916	35.4472	29.7171	23.9461	29.0118	31.2693	26.3643
6	2.28885	18.9252	14.8218	40.6278	42.2884	36.5196	23.3603	36.234	34.8108	9.95085	32.2799	37.7801	9.045
9	7.6632	33.3544	35.9205	35.5264	33.1909	30.7292	36.8045	38.9175	25.5099	38.4646	41.7231	30.6711	30.1529
12	7.87035	22.1082	30.4989	31.861	38.5161	42.8974		30.2396	24.6377	32.1126	6.3291	20.3907
15	8.2743	33.7626	56.1613	41.6506	17.2394	39.1972	27.3864	15.749	22.0034	27.0099	15.3561	25.4221	15.0905
18	8.66535	32.4465	35.8419	47.9487	29.226	22.4874	38.4939	24.2441	21.045	23.8464	17.9865	10.8049	4.16805
