# Supplementary material for: Highly secreted tryptophanyl tRNA synthetase 1 as a potential theranostic target for hypercytokinemic severe sepsis
Source: EMBO Mol Med. 2023 Dec 14;16(1):40–63. doi: 10.1038/s44321-023-00004-y (PMC10883277; doi:10.1038/s44321-023-00004-y)
Supplement: Supplementary file 12 — Source Data Fig. 6 [file 44321_2023_4_MOESM12_ESM.zip › EMM-2023-18106_Figure_Source_Data_files_6/6D/Figure 6D - IFN-g levels (PLF).xls]

## Sheet: Sheet1
Time (h)	Naïve	CS + control IgG						CS + anti-WARS1 MAb
3	1	0.5	0.5	0.5	15.001	12.6153	13.733	0.5	0.5	0.5	0.5	0.5	0.5
6	1	0.5	0.5	0.5	127.263	38.9683	39.1397	0.5	0.5	0.5	16.558	66.459
9	1	114.202	76.658	145.867	344.699	63.8237		194.183	74.831	127.263	138.067	203.525
12	22.7917	471.906	85.187	75.289	280.509	394.315		271.429	135.682	180.243	23.932	16.558
15	13.624	238.966	158.433	153.386	128.07			47.19	46.146	61.684	109.637
18	20.9307	134.486	120.362	26.8417	65.037	33.0847		63.127	122.401	149.098	64.084	32.996	37.527
