# Supplementary material for: Highly secreted tryptophanyl tRNA synthetase 1 as a potential theranostic target for hypercytokinemic severe sepsis
Source: EMBO Mol Med. 2023 Dec 14;16(1):40–63. doi: 10.1038/s44321-023-00004-y (PMC10883277; doi:10.1038/s44321-023-00004-y)
Supplement: Supplementary file 12 — Source Data Fig. 6 [file 44321_2023_4_MOESM12_ESM.zip › EMM-2023-18106_Figure_Source_Data_files_6/6D/Figure 6D - IL-6 levels (PLF).xls]

## Sheet: Sheet1
Time (h)	Naïve	CS + control IgG						CS + anti-WARS1 MAb
3	0.5	68.6076	51.1923	102.953	38.9464	68.8808	42.6363	93.6689	84.7339	45.7092	91.6371	110.653	98.94
6	0.5	64.5552	48.2598	21.5743	341.01	155.967	127.365	92.8605	154.25	215.04	159.964	150.781	36.1347
9	0.5	137.575	138.15	200.582	119.95	151.477	131.505	154.806	122.462	150.961	162.016	149.929	187.795
12	0.5	104.648	121.315	110.26	113.438	85.5786	141.996	69.344	53.1849	64.6	11.5172	96.5532	47.0274
15	0.5	58.0803	178.44	110.413	88.0716	132.36		28.8068	48.8773	22.0185	57.1935	11.1853
18	0.5	36.4017	23.94	90.1839	73.5741	55.5705		87.0282	27.4222	40.1506	52.4403	14.2581	3.16995
