# Supplementary material for: Highly secreted tryptophanyl tRNA synthetase 1 as a potential theranostic target for hypercytokinemic severe sepsis
Source: EMBO Mol Med. 2023 Dec 14;16(1):40–63. doi: 10.1038/s44321-023-00004-y (PMC10883277; doi:10.1038/s44321-023-00004-y)
Supplement: Supplementary file 12 — Source Data Fig. 6 [file 44321_2023_4_MOESM12_ESM.zip › EMM-2023-18106_Figure_Source_Data_files_6/6D/Figure 6D - TNF-a levels (PLF).xls]

## Sheet: Sheet1
Time (h)	Naïve	CS + control IgG						CS + anti-WARS1 MAb
3	1	266.444	290.618	292.916	125.154	128.486	98.384	192.408	199.964	164.636	236.768	287.476	219.596
6	1	243.568	245.256	287.326	175.52	188.114		188.19	131.092	141.514	336.86	290.262	84.068
9	1	260.658	233.012	269.876	142.552	291.332	337.788	250.644	200.08	269.924	277.288	125.966	176.61
12	1	151.646	131.688	184.432	116.72	422.958	276.944	203.67	145.982	114.126	72.814	219.044	147.232
15	1	229.172	123.28	323.642	417.236	460.826		1.356	66.6	98.28	265.638	271.75	194.232
18	1	175.064	196.452	392.316	118.568	242.108		246.504	94.858	125.708	187.404	134.656	94.37
