# Supplementary material for: Highly secreted tryptophanyl tRNA synthetase 1 as a potential theranostic target for hypercytokinemic severe sepsis
Source: EMBO Mol Med. 2023 Dec 14;16(1):40–63. doi: 10.1038/s44321-023-00004-y (PMC10883277; doi:10.1038/s44321-023-00004-y)
Supplement: Supplementary file 12 — Source Data Fig. 6 [file 44321_2023_4_MOESM12_ESM.zip › EMM-2023-18106_Figure_Source_Data_files_6/6E/Figure 6E - WARS1 levels1 (plasma).xls]

## Sheet: Sheet1
Time (h)	Naïve	CS + control IgG						CS + anti-WARS1 MAb
3	0.1	4.626	0.4005	1.13625	1.71	3.069		4.815	1.31175	1.989	4.8645
6	0.1	3.84975	3.23325	4.0275	14.6677	9.5445		4.8645	6.3945	6.3945	6.92775
9	0.1	3.84975	11.8328	8.217	4.41225	0.69525		3.798	11.4682	11.9228	4.71375
12	0.1	13.7655	15.8377	5.5215	10.728	9.6435	17.3678	7.8525	11.565	4.383	9.66825	7.23825	3.879
15	0.1	31.3313	17.5185	19.8068	23.8972	26.9123		5.5125	3.015	15.516	15.0525	16.6792
18	0.1	27.423	36.5692	22.6485	33.6105	26.4892		4.03425	18.5625	9.9675	13.5045	23.9602
