# Supplementary material for: Highly secreted tryptophanyl tRNA synthetase 1 as a potential theranostic target for hypercytokinemic severe sepsis
Source: EMBO Mol Med. 2023 Dec 14;16(1):40–63. doi: 10.1038/s44321-023-00004-y (PMC10883277; doi:10.1038/s44321-023-00004-y)
Supplement: Supplementary file 12 — Source Data Fig. 6 [file 44321_2023_4_MOESM12_ESM.zip › EMM-2023-18106_Figure_Source_Data_files_6/6F/Figure 6F - CCL3 levels (plasma).xls]

## Sheet: Sheet1
Time (h)	Naïve	CS + control IgG						CS + anti-WARS1 MAb
3	0.14925	2.83065	1.86915	0.73455	1.3101			1.4886	1.71615	1.73175
6	0.1176	1.5585	1.2009	1.19355	0.31275	0.5811		0.94545	1.4811	0.37425	0.4986	0.4314	0.2505
9	0.14535	0.28065	0.60735	0.4689	0.9984			0.4383	0.4698	0.66165	0.23205	0.32445	0.096
12	0.1263	0.774	0.80055	0.705	0.78735	1.7628	1.45305	0.58635	0.21465	0.1515	0.2922	0.67365	0.456
15	0.1215	0.51045	0.44415	1.5969	1.2222	1.19505	0.65895	0.15015	0.40575	0.35865	0.6909	0.31365	0.40185
18	0.22335	0.60135	0.47775	0.40965	0.4446	0.6462	1.15845	0.49065	0.13395	0.4857	0.465	0.1974	0.1617
