# Supplementary material for: Highly secreted tryptophanyl tRNA synthetase 1 as a potential theranostic target for hypercytokinemic severe sepsis
Source: EMBO Mol Med. 2023 Dec 14;16(1):40–63. doi: 10.1038/s44321-023-00004-y (PMC10883277; doi:10.1038/s44321-023-00004-y)
Supplement: Supplementary file 12 — Source Data Fig. 6 [file 44321_2023_4_MOESM12_ESM.zip › EMM-2023-18106_Figure_Source_Data_files_6/6F/Figure 6F - CXCL2 levels (plasma).xls]

## Sheet: Sheet1
Time (h)	Naïve	CS + control IgG						CS + anti-WARS1 MAb
3	0.5	47.5812	54.2629	87.3499				56.0791	37.5879	21.7803	82.6591
6	0.5	21.9074	15.1034	12.1592	28.6425	19.4657	20.2049	24.5717	31.687	19.662	14.9329
9	0.5	14.4123	20.7421	52.8459	26.8138	25.1952	22.6392	22.4098	8.7513	12.9445	33.3732	11.9565	11.751
12	0.5	28.6116	26.7142	56.8993	47.0825	41.1095	80.8656	26.4866	10.6773	26.4866	35.7021	11.3311
15	0.5	37.2503	31.3995	53.1603	85.9617	35.8132		19.7995	22.1596	15.1034	34.3728	19.2448
18	0.5	32.3507	28.3007	44.2865	48.2086	49.2226		31.9727	15.2722	27.1374	6.4029	23.3898
