# Supplementary material for: Highly secreted tryptophanyl tRNA synthetase 1 as a potential theranostic target for hypercytokinemic severe sepsis
Source: EMBO Mol Med. 2023 Dec 14;16(1):40–63. doi: 10.1038/s44321-023-00004-y (PMC10883277; doi:10.1038/s44321-023-00004-y)
Supplement: Supplementary file 12 — Source Data Fig. 6 [file 44321_2023_4_MOESM12_ESM.zip › EMM-2023-18106_Figure_Source_Data_files_6/6F/Figure 6F - IFN-g levels (plasma).xls]

## Sheet: Sheet1
Time (h)	Naïve	CS + control IgG						CS + anti-WARS1 MAb
3	6.41	2.328	4.848					2.87	2.301	5.998
6	1.718	18.065	24.357	9.104				19.088	17.906	5.835	15.17	20.55	16.18
9	1.673	11.001	29.478	41.016	33.635			21.713	17.272	17.938	14.353
12	1.8	36.273	26.216	26.171	25.048	57.954		35.164	11.051	21.364	22.863	43.027
15	0.61	14.797	19.077	14.56	28.237			1.223	7.268	9.637	18.458	3.573
18	1.882	14.312	13.246	7.365				3.147	14.611	9.33	7.675	2.209	1.945
