# Supplementary material for: Highly secreted tryptophanyl tRNA synthetase 1 as a potential theranostic target for hypercytokinemic severe sepsis
Source: EMBO Mol Med. 2023 Dec 14;16(1):40–63. doi: 10.1038/s44321-023-00004-y (PMC10883277; doi:10.1038/s44321-023-00004-y)
Supplement: Supplementary file 12 — Source Data Fig. 6 [file 44321_2023_4_MOESM12_ESM.zip › EMM-2023-18106_Figure_Source_Data_files_6/6F/Figure 6F - IL-6 levels (plasma).xls]

## Sheet: Sheet1
Time (h)	Naïve	CS + control IgG						CS + anti-WARS1 MAb
3	0.5	82.9685	61.5462	46.8573	30.5983	62.0053		38.3351	52.0217	51.3012
6	0.5	49.2213	37.3068	34.7471	112.573	83.2708	53.7064	128.634	73.9078	62.5996	40.5868	14.4064
9	0.5	84.4872	67.1153	86.4651	89.1442	83.9709	103.634	97.0063	113.501	45.4834	79.159	77.8303	74.634
12	0.5	73.8157	61.1698	172.581	83.5554	186.398	181.521	47.6151	43.8126	110.256	15.3482	104.039	51.1193
15	0.5	99.4479	49.3475	37.2879	134.922	169.703	100.225	22.8584	74.409	81.7223	86.0991	5.16315
18	0.5	62.7067	23.1457	76.2478	128.184	92.8342	110.538	41.472	21.7084	54.0693	15.9567	1.95825	0.84
