# Supplementary material for: Highly secreted tryptophanyl tRNA synthetase 1 as a potential theranostic target for hypercytokinemic severe sepsis
Source: EMBO Mol Med. 2023 Dec 14;16(1):40–63. doi: 10.1038/s44321-023-00004-y (PMC10883277; doi:10.1038/s44321-023-00004-y)
Supplement: Supplementary file 12 — Source Data Fig. 6 [file 44321_2023_4_MOESM12_ESM.zip › EMM-2023-18106_Figure_Source_Data_files_6/6F/Figure 6F - TNF-a levels (plasma).xls]

## Sheet: Sheet1
Time (h)	Naïve	CS + control IgG						CS + anti-WARS1 MAb
3	0.5	320.192	343.2	80.534	175.94			194.62	177.682	201.674
6	0.5	222.614	204.752	150.142	158.85			199.404	278.252	95.228	166.22	97.11	46.028
9	0.5	104.634	134.1	229.06	147.136			97.728	96.07	108.966	85.228	98.508
12	0.5	131.83	164.184	163.358	221.478	257.386	308.794	148.726	66.9	154.424	65.428	171.814	109.928
15	0.5	168.76	264.192	241.894	308.086	172.768		137.578	120.72	123.482	109.43	111.562	110.828
18	0.5	149.742	138.956	285.122	178.968	143.746	174.518	144.798	149.85	108.434	128.82	124.372	107.572
