# Supplementary material for: Highly secreted tryptophanyl tRNA synthetase 1 as a potential theranostic target for hypercytokinemic severe sepsis
Source: EMBO Mol Med. 2023 Dec 14;16(1):40–63. doi: 10.1038/s44321-023-00004-y (PMC10883277; doi:10.1038/s44321-023-00004-y)
Supplement: Supplementary file 13 — Source Data Fig. 7 [file 44321_2023_4_MOESM13_ESM.zip]

Archive with 32 entries (22 files):
- EMM-2023-18106_Figure_Source_Data_files_7/7A/
- EMM-2023-18106_Figure_Source_Data_files_7/7A/Figure 7A - lung H&E (anti-WARS1 MAb).tiff
- EMM-2023-18106_Figure_Source_Data_files_7/7A/Figure 7A - lung H&E (control IgG).tiff
- EMM-2023-18106_Figure_Source_Data_files_7/7A/Figure 7A - lung H&E (naive).tiff
- EMM-2023-18106_Figure_Source_Data_files_7/7B/
- EMM-2023-18106_Figure_Source_Data_files_7/7B/Figure 7B - lung IF (anti-WARS1 MAb).tiff
- EMM-2023-18106_Figure_Source_Data_files_7/7B/Figure 7B - lung IF (control IgG).tiff
- EMM-2023-18106_Figure_Source_Data_files_7/7B/Figure 7B - lung IF (naive).tiff
- EMM-2023-18106_Figure_Source_Data_files_7/7C/
- EMM-2023-18106_Figure_Source_Data_files_7/7C/Figure 7C - MPO activity.xls
- EMM-2023-18106_Figure_Source_Data_files_7/7D/
- EMM-2023-18106_Figure_Source_Data_files_7/7D/Figure 7D - CCL2 mRNA.xls
- EMM-2023-18106_Figure_Source_Data_files_7/7D/Figure 7D - CCL7 mRNA.xls
- EMM-2023-18106_Figure_Source_Data_files_7/7D/Figure 7D - CXCL1 mRNA.xls
- EMM-2023-18106_Figure_Source_Data_files_7/7D/Figure 7D - CXCL13 mRNA.xls
- EMM-2023-18106_Figure_Source_Data_files_7/7D/Figure 7D - CXCL5 mRNA.xls
- EMM-2023-18106_Figure_Source_Data_files_7/7E/
- EMM-2023-18106_Figure_Source_Data_files_7/7E/Figure 7E - liver H&E (anti-WARS1 MAb).tiff
- EMM-2023-18106_Figure_Source_Data_files_7/7E/Figure 7E - liver H&E (control IgG).tiff
- EMM-2023-18106_Figure_Source_Data_files_7/7E/Figure 7E - liver H&E (naive).tiff
- EMM-2023-18106_Figure_Source_Data_files_7/7F/
- EMM-2023-18106_Figure_Source_Data_files_7/7F/Figure 7F - kideny H&E (anti-WARS1 MAb)1.tiff
- EMM-2023-18106_Figure_Source_Data_files_7/7F/Figure 7F - kidney H&E (control IgG).tiff
- EMM-2023-18106_Figure_Source_Data_files_7/7F/Figure 7F - kidney H&E (naive).tiff
- EMM-2023-18106_Figure_Source_Data_files_7/7G/
- EMM-2023-18106_Figure_Source_Data_files_7/7G/Figure 7G - AST levels.xls
- EMM-2023-18106_Figure_Source_Data_files_7/7H/
- EMM-2023-18106_Figure_Source_Data_files_7/7H/Figure 7H - ALT levels.xls
- EMM-2023-18106_Figure_Source_Data_files_7/7I/
- EMM-2023-18106_Figure_Source_Data_files_7/7I/Figure 7I - BUN levels.xls
- EMM-2023-18106_Figure_Source_Data_files_7/7J/
- EMM-2023-18106_Figure_Source_Data_files_7/7J/Figure 7J - Bacteria count.xls
