# Supplementary material for: Highly secreted tryptophanyl tRNA synthetase 1 as a potential theranostic target for hypercytokinemic severe sepsis
Source: EMBO Mol Med. 2023 Dec 14;16(1):40–63. doi: 10.1038/s44321-023-00004-y (PMC10883277; doi:10.1038/s44321-023-00004-y)
Supplement: Supplementary file 13 — Source Data Fig. 7 [file 44321_2023_4_MOESM13_ESM.zip › EMM-2023-18106_Figure_Source_Data_files_7/7C/Figure 7C - MPO activity.xls]

## Sheet: Sheet1
Naive	CS + control IgG	CS + anti-WARS1 MAb
2.77912	7.62349	3.60643
0.22992	9.98594	4.58032
2.19478	8.23594	5.03916
	8.42169	5.85141
	10.5482	8.2751
	9.66767	7.32329
