# Supplementary material for: Highly secreted tryptophanyl tRNA synthetase 1 as a potential theranostic target for hypercytokinemic severe sepsis
Source: EMBO Mol Med. 2023 Dec 14;16(1):40–63. doi: 10.1038/s44321-023-00004-y (PMC10883277; doi:10.1038/s44321-023-00004-y)
Supplement: Supplementary file 13 — Source Data Fig. 7 [file 44321_2023_4_MOESM13_ESM.zip › EMM-2023-18106_Figure_Source_Data_files_7/7D/Figure 7D - CCL2 mRNA.xls]

## Sheet: Sheet1
Naive	CS + control IgG	CS + anti-WARS1 MAb
0.961483	58.3502	26.5382
0.743979	65.7993	27.0333
1.39797	61.1099	9.98664
	59.1648	37.014
	85.6703	32.7194
	44.3235	45.7807
