# Supplementary material for: Highly secreted tryptophanyl tRNA synthetase 1 as a potential theranostic target for hypercytokinemic severe sepsis
Source: EMBO Mol Med. 2023 Dec 14;16(1):40–63. doi: 10.1038/s44321-023-00004-y (PMC10883277; doi:10.1038/s44321-023-00004-y)
Supplement: Supplementary file 13 — Source Data Fig. 7 [file 44321_2023_4_MOESM13_ESM.zip › EMM-2023-18106_Figure_Source_Data_files_7/7D/Figure 7D - CCL7 mRNA.xls]

## Sheet: Sheet1
Naive	CS + control IgG	CS + anti-WARS1 MAb
1.49255	40.1625	16.0494
0.906122	31.9507	28.1379
0.739409	50.9536	17.0037
	33.0012	24.3826
	49.6749	35.7554
	33.9289	27.4012
