# Supplementary material for: Highly secreted tryptophanyl tRNA synthetase 1 as a potential theranostic target for hypercytokinemic severe sepsis
Source: EMBO Mol Med. 2023 Dec 14;16(1):40–63. doi: 10.1038/s44321-023-00004-y (PMC10883277; doi:10.1038/s44321-023-00004-y)
Supplement: Supplementary file 13 — Source Data Fig. 7 [file 44321_2023_4_MOESM13_ESM.zip › EMM-2023-18106_Figure_Source_Data_files_7/7D/Figure 7D - CXCL1 mRNA.xls]

## Sheet: Sheet1
Naive	CS + control IgG	CS + anti-WARS1 MAb
1.65864	84.8396	11.4716
0.558644	28.6408	27.0958
1.07923	47.9458	8.28212
	57.0175	14.0907
	42.1268	38.7071
	57.0175	38.5859
