# Supplementary material for: Highly secreted tryptophanyl tRNA synthetase 1 as a potential theranostic target for hypercytokinemic severe sepsis
Source: EMBO Mol Med. 2023 Dec 14;16(1):40–63. doi: 10.1038/s44321-023-00004-y (PMC10883277; doi:10.1038/s44321-023-00004-y)
Supplement: Supplementary file 13 — Source Data Fig. 7 [file 44321_2023_4_MOESM13_ESM.zip › EMM-2023-18106_Figure_Source_Data_files_7/7D/Figure 7D - CXCL13 mRNA.xls]

## Sheet: Sheet1
Naive	CS + control IgG	CS + anti-WARS1 MAb
1.37554	16.1486	6.9163
0.777366	16.6026	7.01285
0.935191	24.1397	9.36103
	13.3306	9.06307
	25.9921	11.3924
	21.0634	10.8948
