# Supplementary material for: Highly secreted tryptophanyl tRNA synthetase 1 as a potential theranostic target for hypercytokinemic severe sepsis
Source: EMBO Mol Med. 2023 Dec 14;16(1):40–63. doi: 10.1038/s44321-023-00004-y (PMC10883277; doi:10.1038/s44321-023-00004-y)
Supplement: Supplementary file 13 — Source Data Fig. 7 [file 44321_2023_4_MOESM13_ESM.zip › EMM-2023-18106_Figure_Source_Data_files_7/7D/Figure 7D - CXCL5 mRNA.xls]

## Sheet: Sheet1
Naive	CS + control IgG	CS + anti-WARS1 MAb
1.31845	1.93783	0.923027
0.885128	1.65609	0.792479
1.04936	1.42515	1.02073
	2.29386	0.702763
	1.68309	1.45846
	1.41709	1.53451
