# Supplementary material for: Highly secreted tryptophanyl tRNA synthetase 1 as a potential theranostic target for hypercytokinemic severe sepsis
Source: EMBO Mol Med. 2023 Dec 14;16(1):40–63. doi: 10.1038/s44321-023-00004-y (PMC10883277; doi:10.1038/s44321-023-00004-y)
Supplement: Supplementary file 13 — Source Data Fig. 7 [file 44321_2023_4_MOESM13_ESM.zip › EMM-2023-18106_Figure_Source_Data_files_7/7H/Figure 7H - ALT levels.xls]

## Sheet: Sheet1
Naive	CS + control IgG	CS + anti-WARS1 MAb
26.7	83.1	91.6
24.2	110.9	57
26.1	111.9	88.6
	99.3	92.2
	80.7	63.4
	92.4	47.7
