# Supplementary material for: Highly secreted tryptophanyl tRNA synthetase 1 as a potential theranostic target for hypercytokinemic severe sepsis
Source: EMBO Mol Med. 2023 Dec 14;16(1):40–63. doi: 10.1038/s44321-023-00004-y (PMC10883277; doi:10.1038/s44321-023-00004-y)
Supplement: Supplementary file 13 — Source Data Fig. 7 [file 44321_2023_4_MOESM13_ESM.zip › EMM-2023-18106_Figure_Source_Data_files_7/7I/Figure 7I - BUN levels.xls]

## Sheet: Sheet1
Naive	CS + control IgG	CS + anti-WARS1 MAb
27.94	87.95	40.5
30.5	88.94	70.79
30	80.43	36.52
	74.06	53.38
	64.77	72.4
	56.4	46.24
