# Supplementary material for: Highly secreted tryptophanyl tRNA synthetase 1 as a potential theranostic target for hypercytokinemic severe sepsis
Source: EMBO Mol Med. 2023 Dec 14;16(1):40–63. doi: 10.1038/s44321-023-00004-y (PMC10883277; doi:10.1038/s44321-023-00004-y)
Supplement: Supplementary file 13 — Source Data Fig. 7 [file 44321_2023_4_MOESM13_ESM.zip › EMM-2023-18106_Figure_Source_Data_files_7/7J/Figure 7J - Bacteria count.xls]

## Sheet: Sheet1
Naive	CS + control IgG	CS + anti-WARS1 MAb
12000	1310000	1290000
10700	1560000	1340000
11700	1590000	1530000
	1840000	1120000
	1680000	1270000
	1300000	1340000
