# Supplementary material for: Highly secreted tryptophanyl tRNA synthetase 1 as a potential theranostic target for hypercytokinemic severe sepsis
Source: EMBO Mol Med. 2023 Dec 14;16(1):40–63. doi: 10.1038/s44321-023-00004-y (PMC10883277; doi:10.1038/s44321-023-00004-y)
Supplement: Supplementary file 14 — Source Data Fig. 8 [file 44321_2023_4_MOESM14_ESM.zip]

Archive with 24 entries (16 files):
- EMM-2023-18106_Figure_Source_Data_files_8/8B/
- EMM-2023-18106_Figure_Source_Data_files_8/8B/Figure 8B - survival rate.xls
- EMM-2023-18106_Figure_Source_Data_files_8/8C/
- EMM-2023-18106_Figure_Source_Data_files_8/8C/Figure 8C - WARS1 levels (PLF).xls
- EMM-2023-18106_Figure_Source_Data_files_8/8D/
- EMM-2023-18106_Figure_Source_Data_files_8/8D/Figure 8D - WARS1 levels (plasma).xls
- EMM-2023-18106_Figure_Source_Data_files_8/8E/
- EMM-2023-18106_Figure_Source_Data_files_8/8E/Figure 8E - MPO activity.xls
- EMM-2023-18106_Figure_Source_Data_files_8/8F/
- EMM-2023-18106_Figure_Source_Data_files_8/8F/Figure 8F - BUN levels.xls
- EMM-2023-18106_Figure_Source_Data_files_8/8G/
- EMM-2023-18106_Figure_Source_Data_files_8/8G/Figure 8G - creatinine levels.xls
- EMM-2023-18106_Figure_Source_Data_files_8/8H/
- EMM-2023-18106_Figure_Source_Data_files_8/8H/Figure 8H - CCL3 levels (PLF).xls
- EMM-2023-18106_Figure_Source_Data_files_8/8H/Figure 8H - CXCL2 levels (PLF).xls
- EMM-2023-18106_Figure_Source_Data_files_8/8H/Figure 8H - IFN-g levels (PLF).xls
- EMM-2023-18106_Figure_Source_Data_files_8/8H/Figure 8H - IL-6 levels (PLF).xls
- EMM-2023-18106_Figure_Source_Data_files_8/8H/Figure 8H - TNF-a levels (PLF).xls
- EMM-2023-18106_Figure_Source_Data_files_8/8I/
- EMM-2023-18106_Figure_Source_Data_files_8/8I/Figure 8I - CCL3 levels (plasma).xls
- EMM-2023-18106_Figure_Source_Data_files_8/8I/Figure 8I - CXCL2 levels (plasma).xls
- EMM-2023-18106_Figure_Source_Data_files_8/8I/Figure 8I - IFN-g levels (plasma).xls
- EMM-2023-18106_Figure_Source_Data_files_8/8I/Figure 8I - IL-6 levels (plasma).xls
- EMM-2023-18106_Figure_Source_Data_files_8/8I/Figure 8I - TNF-a levels (plasma).xls
