# Supplementary material for: Highly secreted tryptophanyl tRNA synthetase 1 as a potential theranostic target for hypercytokinemic severe sepsis
Source: EMBO Mol Med. 2023 Dec 14;16(1):40–63. doi: 10.1038/s44321-023-00004-y (PMC10883277; doi:10.1038/s44321-023-00004-y)
Supplement: Supplementary file 14 — Source Data Fig. 8 [file 44321_2023_4_MOESM14_ESM.zip › EMM-2023-18106_Figure_Source_Data_files_8/8C/Figure 8C - WARS1 levels (PLF).xls]

## Sheet: Sheet1
Naive	CS + control IgG	CS + control IgG + gentamicin	CS+ anti-WARS1 MAb + gentamicin
5.1605	21.242	25.5485	17.011
1.832	24.5795	21.2855	10.8085
6.316	21.037	15.6585	14.8445
	17.5385	20.2005	14.6285
	25.4205	20.5535	10.938
	23.086	23.978	15.8415
