# Supplementary material for: Highly secreted tryptophanyl tRNA synthetase 1 as a potential theranostic target for hypercytokinemic severe sepsis
Source: EMBO Mol Med. 2023 Dec 14;16(1):40–63. doi: 10.1038/s44321-023-00004-y (PMC10883277; doi:10.1038/s44321-023-00004-y)
Supplement: Supplementary file 14 — Source Data Fig. 8 [file 44321_2023_4_MOESM14_ESM.zip › EMM-2023-18106_Figure_Source_Data_files_8/8E/Figure 8E - MPO activity.xls]

## Sheet: Sheet1
Naive	CS + control IgG	CS + control IgG + gentamicin	CS+ anti-WARS1 MAb + gentamicin
2.75209	7.26729	1.9605	2.24795
4.06553	10.7963	6.87371	3.08819
2.39831	9.22197	14.3828	2.40715
	14.1086	4.57409	2.4558
	10.3585	5.07824	3.4066
	5.67525	6.7145	3.99035
