# Supplementary material for: Highly secreted tryptophanyl tRNA synthetase 1 as a potential theranostic target for hypercytokinemic severe sepsis
Source: EMBO Mol Med. 2023 Dec 14;16(1):40–63. doi: 10.1038/s44321-023-00004-y (PMC10883277; doi:10.1038/s44321-023-00004-y)
Supplement: Supplementary file 14 — Source Data Fig. 8 [file 44321_2023_4_MOESM14_ESM.zip › EMM-2023-18106_Figure_Source_Data_files_8/8G/Figure 8G - creatinine levels.xls]

## Sheet: Sheet1
Naive	CS + control IgG	CS + control IgG + gentamicin	CS+ anti-WARS1 MAb + gentamicin
0.29	0.3	0.2	0.16
0.28	0.24	0.21	0.25
0.25	0.37	0.17	0.18
	0.46	0.27	0.14
	0.23	0.2	0.25
	0.33	0.26	0.21
