# Supplementary material for: Highly secreted tryptophanyl tRNA synthetase 1 as a potential theranostic target for hypercytokinemic severe sepsis
Source: EMBO Mol Med. 2023 Dec 14;16(1):40–63. doi: 10.1038/s44321-023-00004-y (PMC10883277; doi:10.1038/s44321-023-00004-y)
Supplement: Supplementary file 14 — Source Data Fig. 8 [file 44321_2023_4_MOESM14_ESM.zip › EMM-2023-18106_Figure_Source_Data_files_8/8H/Figure 8H - CCL3 levels (PLF).xls]

## Sheet: Sheet1
Naive	CS + control IgG	CS + control IgG + gentamicin	CS+ anti-WARS1 MAb + gentamicin
0.2562	3.9663	1.2498	0.2256
0.2388	2.7981	2.418	0.7326
0.2316	1.674	1.8993	0.4797
	5.9922	3.2499	0.9354
	2.9751	1.9419	0.4224
	3.3801	0.2082	0.828
