# Supplementary material for: Highly secreted tryptophanyl tRNA synthetase 1 as a potential theranostic target for hypercytokinemic severe sepsis
Source: EMBO Mol Med. 2023 Dec 14;16(1):40–63. doi: 10.1038/s44321-023-00004-y (PMC10883277; doi:10.1038/s44321-023-00004-y)
Supplement: Supplementary file 14 — Source Data Fig. 8 [file 44321_2023_4_MOESM14_ESM.zip › EMM-2023-18106_Figure_Source_Data_files_8/8H/Figure 8H - IL-6 levels (PLF).xls]

## Sheet: Sheet1
Naive	CS + control IgG	CS + control IgG + gentamicin	CS+ anti-WARS1 MAb + gentamicin
0.44325	79.647	9.6522	2.7714
1.8447	35.8437	7.6314	3.474
2.0712	34.6599	25.6682	3.3393
	91.5665	16.3303	3.5388
	58.1975	34.0341	6.45
	38.7393	14.204	3.7878
