# Supplementary material for: Highly secreted tryptophanyl tRNA synthetase 1 as a potential theranostic target for hypercytokinemic severe sepsis
Source: EMBO Mol Med. 2023 Dec 14;16(1):40–63. doi: 10.1038/s44321-023-00004-y (PMC10883277; doi:10.1038/s44321-023-00004-y)
Supplement: Supplementary file 14 — Source Data Fig. 8 [file 44321_2023_4_MOESM14_ESM.zip › EMM-2023-18106_Figure_Source_Data_files_8/8H/Figure 8H - TNF-a levels (PLF).xls]

## Sheet: Sheet1
Naive	CS + control IgG	CS + control IgG + gentamicin	CS+ anti-WARS1 MAb + gentamicin
0.5	172.3	56.31	45.935
0.5	147.15	84.74	89.7
0.5	96.465	134.415	75.3
	215.25	116.44	26
	161.665	221.415	57.64
	213.835	122.14	13.83
