# Supplementary material for: Highly secreted tryptophanyl tRNA synthetase 1 as a potential theranostic target for hypercytokinemic severe sepsis
Source: EMBO Mol Med. 2023 Dec 14;16(1):40–63. doi: 10.1038/s44321-023-00004-y (PMC10883277; doi:10.1038/s44321-023-00004-y)
Supplement: Supplementary file 14 — Source Data Fig. 8 [file 44321_2023_4_MOESM14_ESM.zip › EMM-2023-18106_Figure_Source_Data_files_8/8I/Figure 8I - CCL3 levels (plasma).xls]

## Sheet: Sheet1
Naive	CS + control IgG	CS + control IgG + gentamicin	CS+ anti-WARS1 MAb + gentamicin
0.2577	0.985	0.3175	0.418
0.2428	0.776	0.3682	0.3751
0.241	0.8132	0.5975	0.4321
	0.4514	0.4759	0.3021
	2.1444	0.572	0.304
	1.1343	0.7027	0.284
