# Supplementary material for: Highly secreted tryptophanyl tRNA synthetase 1 as a potential theranostic target for hypercytokinemic severe sepsis
Source: EMBO Mol Med. 2023 Dec 14;16(1):40–63. doi: 10.1038/s44321-023-00004-y (PMC10883277; doi:10.1038/s44321-023-00004-y)
Supplement: Supplementary file 14 — Source Data Fig. 8 [file 44321_2023_4_MOESM14_ESM.zip › EMM-2023-18106_Figure_Source_Data_files_8/8I/Figure 8I - IFN-g levels (plasma).xls]

## Sheet: Sheet1
Naive	CS + control IgG	CS + control IgG + gentamicin	CS+ anti-WARS1 MAb + gentamicin
5.6269	20.1162	37.0599	17.0117
7.4073	19.8538	32.7247	14.2235
7.1431	18.5994	35.1924	20.7211
	15.5325	27.525	15.1393
	27.1209	25.9913	17.216
	37.2076	20.4792	11.0892
