# Supplementary material for: Highly secreted tryptophanyl tRNA synthetase 1 as a potential theranostic target for hypercytokinemic severe sepsis
Source: EMBO Mol Med. 2023 Dec 14;16(1):40–63. doi: 10.1038/s44321-023-00004-y (PMC10883277; doi:10.1038/s44321-023-00004-y)
Supplement: Supplementary file 14 — Source Data Fig. 8 [file 44321_2023_4_MOESM14_ESM.zip › EMM-2023-18106_Figure_Source_Data_files_8/8I/Figure 8I - IL-6 levels (plasma).xls]

## Sheet: Sheet1
Naive	CS + control IgG	CS + control IgG + gentamicin	CS+ anti-WARS1 MAb + gentamicin
0.0457	61.9286	0.1046	9.327
0.2551	62.288	0.3306	0.28205
0.1	3.987	0.4722	0.26745
	54.8924	3.6462	0.53285
	81.127	0.1	0.1
	40.3321	0.1	0.1
